# Supplementary material for: Impact of Natural Fermentation on Mineral Composition, Resistant and Non-Resistant Starches, Microbial Diversity, and Global Metabolite Profiles in Commercial Poi from Hawai‘i
Source: Metabolites. 2025 Nov 18;15(11):748. doi: 10.3390/metabo15110748 (PMC12654712; doi:10.3390/metabo15110748)
Supplement: Supplementary file 1 [file metabolites-15-00748-s001.zip]

Archive with 20 entries (20 files):
- Supplement 1_Poi metabolite classification.xlsx
- __MACOSX/._Supplement 1_Poi metabolite classification.xlsx
- Supplement 2_Fresh poi all metabolites anova_posthoc.xlsx
- __MACOSX/._Supplement 2_Fresh poi all metabolites anova_posthoc.xlsx
- Supplement 3_Fresh poi known metabolites anova_posthoc.xlsx
- __MACOSX/._Supplement 3_Fresh poi known metabolites anova_posthoc.xlsx
- Supplement 4_Aloha Poi_anova_posthoc.xlsx
- __MACOSX/._Supplement 4_Aloha Poi_anova_posthoc.xlsx
- Supplement 5_Kokua_Poi_anova_posthoc.xlsx
- __MACOSX/._Supplement 5_Kokua_Poi_anova_posthoc.xlsx
- Supplement 6_Pomai_Poi_anova_posthoc.xlsx
- __MACOSX/._Supplement 6_Pomai_Poi_anova_posthoc.xlsx
- Supplement 7_Taro_Poi_anova_posthoc.xlsx
- __MACOSX/._Supplement 7_Taro_Poi_anova_posthoc.xlsx
- Supplement 8_All Poi_anova_posthoc.xlsx
- __MACOSX/._Supplement 8_All Poi_anova_posthoc.xlsx
- Supplement_9 All poi 24h all metabolites anova_posthoc.xlsx
- __MACOSX/._Supplement_9 All poi 24h all metabolites anova_posthoc.xlsx
- Supplement_10 All poi 48h all metabolites anova_posthoc.xlsx
- __MACOSX/._Supplement_10 All poi 48h all metabolites anova_posthoc.xlsx
