# Supplementary material for: Impact of Natural Fermentation on Mineral Composition, Resistant and Non-Resistant Starches, Microbial Diversity, and Global Metabolite Profiles in Commercial Poi from Hawai‘i
Source: Metabolites. 2025 Nov 18;15(11):748. doi: 10.3390/metabo15110748 (PMC12654712; doi:10.3390/metabo15110748)
Supplement: Supplementary file 1 [file metabolites-15-00748-s001.zip › Supplement 1_Poi metabolite classification.xlsx]

## Sheet: Sheet1
			Poi known metabolite classification
			Metabolites detected in Poi	Classification
			3-phenyllactic acid	2-hydroxy monocarboxylic acid (lactic acid)
			cyanoalanine	alanine amino acid derivative
			glycerol	alcohol
			deoxypentitol	alcohol
			mucic acid	aldaric acid obtained by nitric acid oxidation of galactose
			3,6-anhydro-D-galactose	aldehyde and an anhydrohexose
			2,3-dihydroxypyridine	alkaloid
			glycolic acid	alpha hydroxy acid
			2-hydroxyglutaric acid	alpha hydroxy acid form of glutaric acid
			oleamide	amide derived from the fatty acid oleic acid
			tyrosine	amino acid
			serine	amino acid
			proline	amino acid
			lysine	amino acid, essential
			glycine	amino acid
			glutamine	amino acid
			glutamic acid	amino acid
			aspartic acid	amino acid
			asparagine	amino acid
			alanine	amino acid
			valine	amino acid, essential
			tryptophan	amino acid, essential
			threonine	amino acid, essential
			phenylalanine	amino acid, essential
			methionine	amino acid, essential
			leucine	amino acid, essential
			isoleucine	amino acid, essential
			histidine	amino acid, essential
			4-aminobutyric acid	amino acid, neurotransmitter
			citrulline	amino acid, non-essential
			beta-alanine	amino acid, non-essential
			ornithine	amino acid, nonessential
			levoglucosan	anhydrous sugar formed as a major product during pyrolysis of cellulose
			urea	carbamide
			myo-inositol	carbocyclic sugar
			lactic acid	carboxylic acid
			aconitic acid	carboxylic acid
			glycerol-alpha-phosphate	Cardiolipin, glycerol monophosphate
			Dopamine	catecholamine
			ribitol	crystalline pentose alcohol formed by the reduction of ribose
			pentitol	crystalline pentose alcohol formed by the reduction of ribose
			maleimide	cyclic dicarboximide
			shikimic acid	cyclohexene, a cyclitol and a cyclohexanecarboxylic acid
			tyrosol	derivative of phenethyl alcohol
			pipecolinic acid	derivative of pyridine and an isomer of nicotinic acid
			saccharic acid	derived by oxidizing a sugar such as glucose with nitric acid
			phosphate	derived from a phosphoric acid
			cadaverine	diamine
			putrescine	diamine
			succinic acid	dicarboxylic acid
			malonic acid	dicarboxylic acid
			malic acid	dicarboxylic acid
			maleic acid	dicarboxylic acid
			fumaric acid	dicarboxylic acid
			azelaic acid	dicarboxylic acid
			adipic acid	dicarboxylic acid
			3-hydroxy-3-methylglutaric acid	dicarboxylic acid
			phosphoethanolamine	ethanolamine derivative
			dodecanol	fatty acid alcohol
			palmitoleic acid	fatty acid, omega-7 monounsaturated
			2-deoxytetronic acid	fatty acid, omega-hydroxy
			linolenic acid	fatty acid, polyunsaturated omega-6
			linoleic acid	fatty acid, polyunsaturated omega-6
			4-hydroxybutyric acid	fatty acid, short-chain
			epicatechin	Flavonoid
			catechin	Flavonoid
			2-deoxyerythritol	four-carbon sugar alcohol (polyol)
			1-deoxyerythritol	four-carbon sugar alcohol (polyol)
			dehydroascorbic acid	gamma butyrolactone (4 carbon lactone), oxidized form of ascorbic acid (vitamin C)
			alpha-ketoglutarate	gamma-keto acid
			glycerol-3-galactoside	glycoside containing galactose
			N-acetylmannosamine	hexosamine monosaccharide (sugar)
			mevalonic acid	hydroxy fatty acids
			2-isopropylmalic acid	hydroxy fatty acids
			indole-3-lactate	hydroxy monocarboxylic acid
			3,4-dihydroxybenzoic acid	hydroxybenzoic acid derivative (type of phenolic acid)
			sinapinic acid	hydroxycinnamic acid
			inositol-4-monophosphate	inositol phosphates
			alpha-aminoadipic acid	intermediary metabolite of lysine (primarily) and of tryptophan
			pseudo uridine	isomer of the nucleoside uridine in which the uracil is attached via a carbon-carbon instead of a nitrogen-carbon glycosidic bond
			butyrolactam	lactam
			2-Hydroxyisocaproic acid	leucine derivative
			D-erythro-sphingosine	lipid
			3,4-dihydroxyhydrocinnamic acid	metabolite of caffeoylquinic acids (caffeic acid)
			nicotianamine	metal-chelating molecule
			oleic acid	mono-unsaturated omega-9 fatty acid
			1-monopalmitin	Monoacylglycerol
			2-monoolein	Monoglyceride
			salicylic acid	monohydroxybenzoic acid
			tagatose	monosaccharides sugar
			oxoproline	natural amino acid derivative
			homocystine	non-proteinogenic α-amino acid, homologue of cysteine
			melezitose	nonreducing trisaccharide sugar
			adenine	nucleobase
			uridine	nucleotide (glycoslated base/pyrimidine)
			methionine sulfoxide	oxidized frm of essential amino acid methionine
			4-hydroxybenzoate	phenolic derivative of benzoic acid
			campesterol	phytosterol
			spermidine	polyamine
			2'-deoxyguanosine	purine 2'-deoxyribonucleoside having guanine as the nucleobase
			hypoxanthine	purine derivative and a deaminated form of adenine
			guanine	purine nucleobase
			adenosine	purine nucleoside base
			2-picolinic acid	pyridinecarboxylic acid (pyridine ring w/ a carboxylic acid)
			nicotinic acid	pyridinecarboxylic acids
			uracil	pyrimidine nucleobase
			thymine	pyrimidine nucleobase
			cytosine	pyrimidine nucleobase
			flavin adenine	redox cofactor-coenzyme form of vitamin B2
			melibiose	reducing disaccharide sugar
			beta-sitosterol	sterol
			xylulose	sugar
			xylose	sugar
			sucrose	sugar
			ribose	sugar
			raffinose	sugar
			mannose	sugar
			mannoheptulose	sugar
			maltotriose	sugar
			maltose	sugar
			lactose	sugar
			isomaltose	sugar
			glucose	sugar
			fructose	sugar
			dihydroxyacetone	sugar
			beta-gentiobiose	sugar
			xylonic acid isomer	sugar acid
			xylonic acid	sugar acid
			xylitol	sugar acid
			threonic acid	Sugar acid
			ribonic acid	sugar acid
			quinic acid	sugar acid
			isothreonic acid	sugar acid
			glyceric acid	sugar acid
			gluconic acid	sugar acid
			galacturonic acid	sugar acid
			galactonic acid	sugar acid
			maltitol	sugar alcohol
			lyxitol	sugar alcohol
			erythritol	sugar alcohol
			mannitol	sugar alcohol- derived from mannose reduction
			trehalose	sugar disaccharide
			sophorose	sugar disaccharide
			mannose-6-phosphate	Sugar hexose phosphates
			glucose-6-phosphate	sugar phosphat
			lyxose	sugar, aldopentose monosaccharide
			glucose-1-phosphate	sugar, glucose molecule with a phosphate group on the 1'-carbon
			fructose-6-phosphate	sugar, hexose phosphate, fructose derivative
			inulotriose	sugar, oligosaccharide
			galactinol	sugar, oligosaccharide
			erythrose	tetrose saccharide
			citric acid	tricarboxylic acid
			isocitric acid	tricarboxylic acid, structural isomer of citric acid
			1-kestose	trisaccharide sugar
			2-hydroxyisovaleric acid	valine derivative- amino group replaced by hydroxy group
			lignoceric acid	very long-chain saturated fatty acids
			butane-2,3-diol	vic-diol (glycol)
			tocopherol gamma-	vitamin E
			tocopherol alpha-	vitamin E
