# Supplementary material for: Impact of Natural Fermentation on Mineral Composition, Resistant and Non-Resistant Starches, Microbial Diversity, and Global Metabolite Profiles in Commercial Poi from Hawai‘i
Source: Metabolites. 2025 Nov 18;15(11):748. doi: 10.3390/metabo15110748 (PMC12654712; doi:10.3390/metabo15110748)
Supplement: Supplementary file 1 [file metabolites-15-00748-s001.zip › Supplement 2_Fresh poi all metabolites anova_posthoc.xlsx]

## Sheet: Sheet 1 - anova_posthoc
anova_posthoc
Metabolites	f.value	p.value	-log10(p)	FDR	Fisher's LSD
xylulose	7.244	0.0052444	2.2803	0.027061	Aloha-h0 - Hanalei-h0; Aloha-h0 - Kokua-h0; Aloha-h0 - Pomai-h0; Aloha-h0 - Taro-h0; Kokua-h0 - Hanalei-h0
uridine	8.308	0.0032072	2.4939	0.019701	Hanalei-h0 - Aloha-h0; Pomai-h0 - Aloha-h0; Hanalei-h0 - Kokua-h0; Pomai-h0 - Kokua-h0; Pomai-h0 - Taro-h0
tyrosol	7.4968	0.0046458	2.3329	0.025323	Aloha-h0 - Hanalei-h0; Aloha-h0 - Kokua-h0; Aloha-h0 - Pomai-h0; Aloha-h0 - Taro-h0
trehalose	26.928	2.4671e-05	4.6078	0.00064521	Hanalei-h0 - Aloha-h0; Kokua-h0 - Aloha-h0; Pomai-h0 - Aloha-h0; Taro-h0 - Aloha-h0; Hanalei-h0 - Kokua-h0; Hanalei-h0 - Taro-h0; Pomai-h0 - Kokua-h0; Pomai-h0 - Taro-h0
thymine	13.87	0.00043499	3.3615	0.0046761	Aloha-h0 - Hanalei-h0; Aloha-h0 - Kokua-h0; Aloha-h0 - Pomai-h0; Aloha-h0 - Taro-h0; Hanalei-h0 - Kokua-h0
sucrose	36.787	5.9284e-06	5.2271	0.00025492	Hanalei-h0 - Aloha-h0; Kokua-h0 - Aloha-h0; Pomai-h0 - Aloha-h0; Taro-h0 - Aloha-h0
ribose	7.8268	0.0039826	2.3998	0.023617	Aloha-h0 - Hanalei-h0; Aloha-h0 - Kokua-h0; Aloha-h0 - Taro-h0; Kokua-h0 - Hanalei-h0; Pomai-h0 - Hanalei-h0
raffinose	23.823	4.2693e-05	4.3696	0.00086959	Hanalei-h0 - Aloha-h0; Kokua-h0 - Aloha-h0; Pomai-h0 - Aloha-h0; Taro-h0 - Aloha-h0; Hanalei-h0 - Pomai-h0; Taro-h0 - Hanalei-h0; Kokua-h0 - Pomai-h0; Taro-h0 - Pomai-h0
putrescine	19.094	0.00011276	3.9478	0.0017757	Aloha-h0 - Hanalei-h0; Aloha-h0 - Kokua-h0; Aloha-h0 - Pomai-h0; Aloha-h0 - Taro-h0; Taro-h0 - Kokua-h0
pseudo uridine	7.5396	0.0045527	2.3417	0.02517	Aloha-h0 - Hanalei-h0; Aloha-h0 - Kokua-h0; Aloha-h0 - Taro-h0; Pomai-h0 - Kokua-h0; Pomai-h0 - Taro-h0
pentitol	6.3909	0.0080754	2.0928	0.038582	Aloha-h0 - Hanalei-h0; Aloha-h0 - Kokua-h0; Aloha-h0 - Pomai-h0; Aloha-h0 - Taro-h0
mucic acid	10.435	0.0013575	2.8673	0.010721	Hanalei-h0 - Aloha-h0; Kokua-h0 - Aloha-h0; Pomai-h0 - Aloha-h0; Taro-h0 - Aloha-h0; Kokua-h0 - Hanalei-h0; Kokua-h0 - Pomai-h0; Kokua-h0 - Taro-h0
methionine	6.1476	0.0091973	2.0363	0.042373	Hanalei-h0 - Aloha-h0; Kokua-h0 - Aloha-h0; Pomai-h0 - Aloha-h0; Kokua-h0 - Taro-h0
melibiose	7.3917	0.0048841	2.3112	0.025893	Aloha-h0 - Hanalei-h0; Aloha-h0 - Kokua-h0; Aloha-h0 - Pomai-h0; Aloha-h0 - Taro-h0
melezitose	9.1052	0.0022838	2.6413	0.016259	Aloha-h0 - Hanalei-h0; Aloha-h0 - Pomai-h0; Aloha-h0 - Taro-h0; Kokua-h0 - Hanalei-h0; Kokua-h0 - Pomai-h0; Kokua-h0 - Taro-h0
mannitol	10.722	0.0012216	2.9131	0.0099914	Aloha-h0 - Hanalei-h0; Aloha-h0 - Pomai-h0; Aloha-h0 - Taro-h0; Kokua-h0 - Hanalei-h0; Kokua-h0 - Pomai-h0
maltotriose	9.1215	0.0022685	2.6443	0.016259	Kokua-h0 - Aloha-h0; Pomai-h0 - Aloha-h0; Kokua-h0 - Hanalei-h0; Hanalei-h0 - Taro-h0; Kokua-h0 - Taro-h0; Pomai-h0 - Taro-h0
maltose	51.541	1.2222e-06	5.9128	6.7571e-05	Hanalei-h0 - Aloha-h0; Kokua-h0 - Aloha-h0; Pomai-h0 - Aloha-h0; Taro-h0 - Aloha-h0; Hanalei-h0 - Kokua-h0; Hanalei-h0 - Pomai-h0; Hanalei-h0 - Taro-h0; Pomai-h0 - Kokua-h0
malic acid	75.646	1.957e-07	6.7084	1.8934e-05	Hanalei-h0 - Aloha-h0; Kokua-h0 - Aloha-h0; Pomai-h0 - Aloha-h0; Taro-h0 - Aloha-h0
maleic acid	15.461	0.00027712	3.5573	0.0032498	Hanalei-h0 - Aloha-h0; Kokua-h0 - Aloha-h0; Pomai-h0 - Aloha-h0; Taro-h0 - Aloha-h0
lyxitol	20.741	7.866e-05	4.1042	0.0013837	Aloha-h0 - Hanalei-h0; Aloha-h0 - Kokua-h0; Aloha-h0 - Pomai-h0; Aloha-h0 - Taro-h0
lysine	13.714	0.00045572	3.3413	0.0047666	Aloha-h0 - Hanalei-h0; Aloha-h0 - Kokua-h0; Aloha-h0 - Pomai-h0; Aloha-h0 - Taro-h0
leucine	7.1513	0.0054868	2.2607	0.02794	Hanalei-h0 - Aloha-h0; Pomai-h0 - Aloha-h0; Taro-h0 - Aloha-h0; Hanalei-h0 - Kokua-h0; Pomai-h0 - Kokua-h0
lactic acid	9.7578	0.0017574	2.7551	0.013336	Aloha-h0 - Hanalei-h0; Aloha-h0 - Kokua-h0; Aloha-h0 - Pomai-h0; Aloha-h0 - Taro-h0; Kokua-h0 - Pomai-h0; Taro-h0 - Pomai-h0
isothreonic acid	5.8703	0.010712	1.9701	0.048769	Kokua-h0 - Aloha-h0; Kokua-h0 - Hanalei-h0; Kokua-h0 - Pomai-h0; Kokua-h0 - Taro-h0
isocitric acid	32.921	9.8907e-06	5.0048	0.00038277	Hanalei-h0 - Aloha-h0; Kokua-h0 - Aloha-h0; Pomai-h0 - Aloha-h0; Taro-h0 - Aloha-h0; Hanalei-h0 - Kokua-h0
inulotriose	24.639	3.6744e-05	4.4348	0.00081052	Hanalei-h0 - Aloha-h0; Kokua-h0 - Aloha-h0; Pomai-h0 - Aloha-h0; Taro-h0 - Aloha-h0; Kokua-h0 - Taro-h0; Pomai-h0 - Taro-h0
indole-3-lactate	22.005	6.0666e-05	4.2171	0.0011739	Aloha-h0 - Hanalei-h0; Aloha-h0 - Kokua-h0; Aloha-h0 - Pomai-h0; Aloha-h0 - Taro-h0; Taro-h0 - Kokua-h0
guanine	8.7708	0.0026262	2.5807	0.017319	Aloha-h0 - Hanalei-h0; Aloha-h0 - Kokua-h0; Aloha-h0 - Pomai-h0; Aloha-h0 - Taro-h0; Kokua-h0 - Taro-h0
glycerol	17.17	0.0001779	3.7498	0.002374	Aloha-h0 - Hanalei-h0; Aloha-h0 - Kokua-h0; Aloha-h0 - Pomai-h0; Aloha-h0 - Taro-h0
glucose	9.3622	0.0020566	2.6869	0.015306	Hanalei-h0 - Aloha-h0; Kokua-h0 - Aloha-h0; Pomai-h0 - Aloha-h0; Taro-h0 - Aloha-h0
gluconic acid	20.378	8.4971e-05	4.0707	0.0014297	Kokua-h0 - Aloha-h0; Taro-h0 - Aloha-h0; Kokua-h0 - Hanalei-h0; Kokua-h0 - Pomai-h0; Kokua-h0 - Taro-h0
galacturonic acid	8.7184	0.0026852	2.571	0.017319	Aloha-h0 - Hanalei-h0; Aloha-h0 - Kokua-h0; Aloha-h0 - Pomai-h0; Aloha-h0 - Taro-h0
fumaric acid	58.802	6.5382e-07	6.1845	4.2171e-05	Hanalei-h0 - Aloha-h0; Kokua-h0 - Aloha-h0; Pomai-h0 - Aloha-h0; Taro-h0 - Aloha-h0; Kokua-h0 - Hanalei-h0; Taro-h0 - Hanalei-h0
fructose	28.417	1.9345e-05	4.7134	0.00064458	Hanalei-h0 - Aloha-h0; Kokua-h0 - Aloha-h0; Pomai-h0 - Aloha-h0; Taro-h0 - Aloha-h0; Kokua-h0 - Hanalei-h0; Taro-h0 - Hanalei-h0; Kokua-h0 - Pomai-h0
flavin adenine	11.358	0.000974	3.0114	0.0086699	Aloha-h0 - Kokua-h0; Pomai-h0 - Aloha-h0; Pomai-h0 - Hanalei-h0; Taro-h0 - Hanalei-h0; Pomai-h0 - Kokua-h0; Taro-h0 - Kokua-h0
erythritol	120.45	2.0502e-08	7.6882	3.9671e-06	Aloha-h0 - Hanalei-h0; Aloha-h0 - Kokua-h0; Aloha-h0 - Pomai-h0; Aloha-h0 - Taro-h0; Taro-h0 - Pomai-h0
dehydroascorbic acid	8.5695	0.0028619	2.5433	0.017864	Aloha-h0 - Hanalei-h0; Kokua-h0 - Hanalei-h0; Pomai-h0 - Hanalei-h0; Taro-h0 - Hanalei-h0
citric acid	338.49	1.2632e-10	9.8985	4.8885e-08	Hanalei-h0 - Aloha-h0; Kokua-h0 - Aloha-h0; Pomai-h0 - Aloha-h0; Taro-h0 - Aloha-h0; Hanalei-h0 - Kokua-h0
butane-2,3-diol	27.056	2.4149e-05	4.6171	0.00064521	Aloha-h0 - Hanalei-h0; Aloha-h0 - Pomai-h0; Kokua-h0 - Hanalei-h0; Taro-h0 - Hanalei-h0; Kokua-h0 - Pomai-h0; Taro-h0 - Pomai-h0
azelaic acid	7.7317	0.0041613	2.3808	0.023617	Hanalei-h0 - Aloha-h0; Kokua-h0 - Aloha-h0; Pomai-h0 - Aloha-h0; Taro-h0 - Aloha-h0; Pomai-h0 - Kokua-h0
adenosine	7.7468	0.0041324	2.3838	0.023617	Hanalei-h0 - Aloha-h0; Kokua-h0 - Aloha-h0; Pomai-h0 - Aloha-h0; Taro-h0 - Aloha-h0
2-monoolein	15.052	0.00030997	3.5087	0.0035281	Hanalei-h0 - Aloha-h0; Kokua-h0 - Aloha-h0; Pomai-h0 - Aloha-h0; Taro-h0 - Aloha-h0; Pomai-h0 - Taro-h0
2-Hydroxyisocaproic acid	14.401	0.00037251	3.4289	0.0041188	Kokua-h0 - Aloha-h0; Aloha-h0 - Pomai-h0; Kokua-h0 - Hanalei-h0; Kokua-h0 - Pomai-h0; Kokua-h0 - Taro-h0
2-hydroxyglutaric acid	7.801	0.0040302	2.3947	0.023617	Aloha-h0 - Hanalei-h0; Aloha-h0 - Kokua-h0; Aloha-h0 - Pomai-h0; Aloha-h0 - Taro-h0
1-kestose	17.232	0.00017522	3.7564	0.002374	Hanalei-h0 - Aloha-h0; Kokua-h0 - Aloha-h0; Pomai-h0 - Aloha-h0; Taro-h0 - Aloha-h0
519654	26.847	2.5008e-05	4.6019	0.00064521	Aloha-h0 - Hanalei-h0; Aloha-h0 - Kokua-h0; Aloha-h0 - Pomai-h0; Aloha-h0 - Taro-h0; Hanalei-h0 - Kokua-h0; Hanalei-h0 - Pomai-h0; Hanalei-h0 - Taro-h0
472871	11.555	0.00091007	3.0409	0.0083857	Hanalei-h0 - Aloha-h0; Kokua-h0 - Aloha-h0; Pomai-h0 - Aloha-h0; Taro-h0 - Aloha-h0; Kokua-h0 - Hanalei-h0
403856	64.341	4.2549e-07	6.3711	3.2933e-05	Aloha-h0 - Hanalei-h0; Aloha-h0 - Kokua-h0; Aloha-h0 - Pomai-h0; Aloha-h0 - Taro-h0
390194	10.682	0.0012392	2.9068	0.0099914	Pomai-h0 - Aloha-h0; Aloha-h0 - Taro-h0; Pomai-h0 - Hanalei-h0; Pomai-h0 - Kokua-h0; Pomai-h0 - Taro-h0
382601	8.7508	0.0026485	2.577	0.017319	Aloha-h0 - Hanalei-h0; Aloha-h0 - Kokua-h0; Aloha-h0 - Pomai-h0; Aloha-h0 - Taro-h0; Kokua-h0 - Taro-h0
376826	11.081	0.0010735	2.9692	0.0090318	Aloha-h0 - Hanalei-h0; Kokua-h0 - Aloha-h0; Aloha-h0 - Pomai-h0; Kokua-h0 - Hanalei-h0; Kokua-h0 - Pomai-h0; Kokua-h0 - Taro-h0
370904	6.9479	0.0060672	2.217	0.030493	Aloha-h0 - Hanalei-h0; Kokua-h0 - Hanalei-h0; Pomai-h0 - Hanalei-h0; Taro-h0 - Hanalei-h0
348913	6.6902	0.0069117	2.1604	0.033435	Taro-h0 - Aloha-h0; Pomai-h0 - Hanalei-h0; Taro-h0 - Hanalei-h0; Pomai-h0 - Kokua-h0; Taro-h0 - Kokua-h0
330286	13.37	0.00050559	3.2962	0.005149	Aloha-h0 - Hanalei-h0; Aloha-h0 - Kokua-h0; Aloha-h0 - Pomai-h0; Aloha-h0 - Taro-h0; Hanalei-h0 - Kokua-h0
214552	24.859	3.5316e-05	4.452	0.00081052	Hanalei-h0 - Aloha-h0; Kokua-h0 - Aloha-h0; Pomai-h0 - Aloha-h0; Taro-h0 - Aloha-h0; Hanalei-h0 - Kokua-h0; Pomai-h0 - Kokua-h0; Taro-h0 - Kokua-h0
210292	85.68	1.073e-07	6.9694	1.3842e-05	Aloha-h0 - Hanalei-h0; Aloha-h0 - Kokua-h0; Aloha-h0 - Pomai-h0; Aloha-h0 - Taro-h0
209171	8.6783	0.0027315	2.5636	0.017329	Hanalei-h0 - Aloha-h0; Kokua-h0 - Aloha-h0; Pomai-h0 - Aloha-h0; Taro-h0 - Aloha-h0
208244	28.213	1.9987e-05	4.6993	0.00064458	Hanalei-h0 - Aloha-h0; Kokua-h0 - Aloha-h0; Pomai-h0 - Aloha-h0; Taro-h0 - Aloha-h0; Kokua-h0 - Hanalei-h0; Pomai-h0 - Hanalei-h0; Taro-h0 - Hanalei-h0
199109	8.7401	0.0026606	2.575	0.017319	Hanalei-h0 - Aloha-h0; Hanalei-h0 - Kokua-h0; Hanalei-h0 - Pomai-h0; Hanalei-h0 - Taro-h0
168878	11.103	0.0010655	2.9725	0.0090318	Aloha-h0 - Kokua-h0; Hanalei-h0 - Kokua-h0; Taro-h0 - Hanalei-h0; Pomai-h0 - Kokua-h0; Taro-h0 - Kokua-h0; Taro-h0 - Pomai-h0
127277	16.258	0.00022428	3.6492	0.0027124	Aloha-h0 - Hanalei-h0; Aloha-h0 - Pomai-h0; Kokua-h0 - Hanalei-h0; Taro-h0 - Hanalei-h0; Kokua-h0 - Pomai-h0; Taro-h0 - Pomai-h0
110605	18.588	0.00012661	3.8975	0.0018148	Hanalei-h0 - Aloha-h0; Kokua-h0 - Aloha-h0; Pomai-h0 - Aloha-h0; Taro-h0 - Aloha-h0; Pomai-h0 - Taro-h0
110604	16.51	0.00021013	3.6775	0.0026232	Hanalei-h0 - Aloha-h0; Kokua-h0 - Aloha-h0; Pomai-h0 - Aloha-h0; Taro-h0 - Aloha-h0; Kokua-h0 - Hanalei-h0; Kokua-h0 - Pomai-h0; Taro-h0 - Pomai-h0
107131	9.7846	0.0017391	2.7597	0.013336	Kokua-h0 - Aloha-h0; Aloha-h0 - Pomai-h0; Hanalei-h0 - Pomai-h0; Hanalei-h0 - Taro-h0; Kokua-h0 - Pomai-h0; Kokua-h0 - Taro-h0
105622	9.0768	0.0023107	2.6363	0.016259	Hanalei-h0 - Aloha-h0; Kokua-h0 - Aloha-h0; Taro-h0 - Aloha-h0; Hanalei-h0 - Pomai-h0; Hanalei-h0 - Taro-h0
105370	6.1583	0.0091442	2.0389	0.042373	Kokua-h0 - Aloha-h0; Kokua-h0 - Hanalei-h0; Kokua-h0 - Pomai-h0; Kokua-h0 - Taro-h0
102223	16.603	0.00020521	3.6878	0.0026232	Aloha-h0 - Hanalei-h0; Aloha-h0 - Kokua-h0; Aloha-h0 - Pomai-h0; Aloha-h0 - Taro-h0; Kokua-h0 - Hanalei-h0; Pomai-h0 - Hanalei-h0; Kokua-h0 - Taro-h0; Pomai-h0 - Taro-h0
100865	6.8058	0.0065165	2.186	0.031923	Aloha-h0 - Hanalei-h0; Aloha-h0 - Kokua-h0; Aloha-h0 - Pomai-h0; Aloha-h0 - Taro-h0
84211	21.589	6.5989e-05	4.1805	0.0012161	Hanalei-h0 - Aloha-h0; Kokua-h0 - Aloha-h0; Pomai-h0 - Aloha-h0; Taro-h0 - Aloha-h0; Kokua-h0 - Hanalei-h0; Taro-h0 - Hanalei-h0
84116	7.7062	0.0042108	2.3756	0.023617	Aloha-h0 - Hanalei-h0; Aloha-h0 - Kokua-h0; Aloha-h0 - Pomai-h0; Aloha-h0 - Taro-h0; Taro-h0 - Kokua-h0
62279	13.136	0.00054348	3.2648	0.0052813	Aloha-h0 - Hanalei-h0; Aloha-h0 - Kokua-h0; Aloha-h0 - Pomai-h0; Aloha-h0 - Taro-h0; Hanalei-h0 - Kokua-h0; Hanalei-h0 - Pomai-h0
23170	18.846	0.0001193	3.9234	0.0017757	Aloha-h0 - Kokua-h0; Aloha-h0 - Pomai-h0; Taro-h0 - Aloha-h0; Hanalei-h0 - Kokua-h0; Taro-h0 - Hanalei-h0; Pomai-h0 - Kokua-h0; Taro-h0 - Kokua-h0; Taro-h0 - Pomai-h0
21704	7.3063	0.0050887	2.2934	0.026613	Kokua-h0 - Aloha-h0; Kokua-h0 - Hanalei-h0; Kokua-h0 - Pomai-h0; Kokua-h0 - Taro-h0
18305	7.8925	0.0038645	2.4129	0.023368	Hanalei-h0 - Aloha-h0; Kokua-h0 - Aloha-h0; Pomai-h0 - Aloha-h0; Taro-h0 - Aloha-h0; Kokua-h0 - Hanalei-h0
18192	36.958	5.8026e-06	5.2364	0.00025492	Aloha-h0 - Hanalei-h0; Aloha-h0 - Kokua-h0; Aloha-h0 - Pomai-h0; Aloha-h0 - Taro-h0; Taro-h0 - Kokua-h0
17830	8.988	0.0023973	2.6203	0.016567	Hanalei-h0 - Aloha-h0; Taro-h0 - Aloha-h0; Hanalei-h0 - Kokua-h0; Hanalei-h0 - Pomai-h0; Taro-h0 - Kokua-h0; Taro-h0 - Pomai-h0
16705	6.8737	0.0062969	2.2009	0.031242	Aloha-h0 - Hanalei-h0; Kokua-h0 - Hanalei-h0; Pomai-h0 - Hanalei-h0; Taro-h0 - Hanalei-h0
16594	13.121	0.00054587	3.2629	0.0052813	Hanalei-h0 - Aloha-h0; Taro-h0 - Aloha-h0; Hanalei-h0 - Kokua-h0; Taro-h0 - Hanalei-h0; Pomai-h0 - Kokua-h0; Taro-h0 - Kokua-h0; Taro-h0 - Pomai-h0
14730	6.3571	0.0082212	2.0851	0.0388	Hanalei-h0 - Aloha-h0; Pomai-h0 - Aloha-h0; Taro-h0 - Aloha-h0; Hanalei-h0 - Kokua-h0; Taro-h0 - Kokua-h0
4766	11.917	0.00080468	3.0944	0.0075954	Hanalei-h0 - Aloha-h0; Kokua-h0 - Aloha-h0; Pomai-h0 - Aloha-h0; Taro-h0 - Aloha-h0; Kokua-h0 - Hanalei-h0; Kokua-h0 - Pomai-h0
3232	24.498	3.7699e-05	4.4237	0.00081052	Hanalei-h0 - Aloha-h0; Taro-h0 - Aloha-h0; Hanalei-h0 - Kokua-h0; Hanalei-h0 - Pomai-h0; Taro-h0 - Kokua-h0; Taro-h0 - Pomai-h0
3229	7.4089	0.0048441	2.3148	0.025893	Aloha-h0 - Hanalei-h0; Aloha-h0 - Kokua-h0; Aloha-h0 - Pomai-h0; Aloha-h0 - Taro-h0; Kokua-h0 - Hanalei-h0; Taro-h0 - Hanalei-h0
1744	18.901	0.00011782	3.9288	0.0017757	Aloha-h0 - Hanalei-h0; Aloha-h0 - Kokua-h0; Aloha-h0 - Pomai-h0; Aloha-h0 - Taro-h0
592	11.324	0.00098573	3.0062	0.0086699	Pomai-h0 - Aloha-h0; Aloha-h0 - Taro-h0; Pomai-h0 - Hanalei-h0; Pomai-h0 - Kokua-h0; Pomai-h0 - Taro-h0
