# Supplementary material for: Impact of Natural Fermentation on Mineral Composition, Resistant and Non-Resistant Starches, Microbial Diversity, and Global Metabolite Profiles in Commercial Poi from Hawai‘i
Source: Metabolites. 2025 Nov 18;15(11):748. doi: 10.3390/metabo15110748 (PMC12654712; doi:10.3390/metabo15110748)
Supplement: Supplementary file 1 [file metabolites-15-00748-s001.zip › Supplement 3_Fresh poi known metabolites anova_posthoc.xlsx]

## Sheet: Sheet 1 - anova_posthoc
anova_posthoc
Metabolites	f.value	p.value	-log10(p)	FDR	Fisher's LSD
citric acid	465.27	2.6047e-11	10.584	3.933e-09	Hanalei-h0 - Aloha-h0; Kokua-h0 - Aloha-h0; Pomai-h0 - Aloha-h0; Taro-h0 - Aloha-h0; Hanalei-h0 - Kokua-h0
erythritol	155.82	5.813e-09	8.2356	4.3888e-07	Aloha-h0 - Hanalei-h0; Aloha-h0 - Kokua-h0; Aloha-h0 - Pomai-h0; Aloha-h0 - Taro-h0
malic acid	70.792	2.6918e-07	6.57	1.3549e-05	Hanalei-h0 - Aloha-h0; Kokua-h0 - Aloha-h0; Pomai-h0 - Aloha-h0; Taro-h0 - Aloha-h0
fumaric acid	57.778	7.1086e-07	6.1482	2.6835e-05	Hanalei-h0 - Aloha-h0; Kokua-h0 - Aloha-h0; Pomai-h0 - Aloha-h0; Taro-h0 - Aloha-h0; Kokua-h0 - Hanalei-h0; Pomai-h0 - Hanalei-h0; Taro-h0 - Hanalei-h0
maltose	49.511	1.4778e-06	5.8304	4.4628e-05	Hanalei-h0 - Aloha-h0; Kokua-h0 - Aloha-h0; Pomai-h0 - Aloha-h0; Taro-h0 - Aloha-h0; Hanalei-h0 - Kokua-h0; Hanalei-h0 - Taro-h0; Pomai-h0 - Kokua-h0
isocitric acid	40.042	3.9991e-06	5.398	0.00010064	Hanalei-h0 - Aloha-h0; Kokua-h0 - Aloha-h0; Pomai-h0 - Aloha-h0; Taro-h0 - Aloha-h0; Hanalei-h0 - Kokua-h0
sucrose	36.152	6.4261e-06	5.192	0.00013862	Hanalei-h0 - Aloha-h0; Kokua-h0 - Aloha-h0; Pomai-h0 - Aloha-h0; Taro-h0 - Aloha-h0
glycerol	31.888	1.1447e-05	4.9413	0.00021606	Aloha-h0 - Hanalei-h0; Aloha-h0 - Kokua-h0; Aloha-h0 - Pomai-h0; Aloha-h0 - Taro-h0; Pomai-h0 - Kokua-h0; Pomai-h0 - Taro-h0
trehalose	30.049	1.5013e-05	4.8235	0.00025188	Hanalei-h0 - Aloha-h0; Kokua-h0 - Aloha-h0; Pomai-h0 - Aloha-h0; Taro-h0 - Aloha-h0; Hanalei-h0 - Kokua-h0; Hanalei-h0 - Taro-h0; Pomai-h0 - Kokua-h0; Pomai-h0 - Taro-h0
butane-2,3-diol	27.824	2.1282e-05	4.672	0.00032136	Aloha-h0 - Hanalei-h0; Aloha-h0 - Pomai-h0; Kokua-h0 - Hanalei-h0; Taro-h0 - Hanalei-h0; Kokua-h0 - Pomai-h0; Taro-h0 - Pomai-h0
inulotriose	26.349	2.7207e-05	4.5653	0.00033373	Hanalei-h0 - Aloha-h0; Kokua-h0 - Aloha-h0; Pomai-h0 - Aloha-h0; Taro-h0 - Aloha-h0; Kokua-h0 - Taro-h0; Pomai-h0 - Taro-h0
lyxitol	26.19	2.7957e-05	4.5535	0.00033373	Aloha-h0 - Hanalei-h0; Aloha-h0 - Kokua-h0; Aloha-h0 - Pomai-h0; Aloha-h0 - Taro-h0
fructose	26.031	2.8732e-05	4.5416	0.00033373	Hanalei-h0 - Aloha-h0; Kokua-h0 - Aloha-h0; Pomai-h0 - Aloha-h0; Taro-h0 - Aloha-h0; Kokua-h0 - Hanalei-h0; Taro-h0 - Hanalei-h0
putrescine	23.924	4.1897e-05	4.3778	0.00045189	Aloha-h0 - Hanalei-h0; Aloha-h0 - Kokua-h0; Aloha-h0 - Pomai-h0; Aloha-h0 - Taro-h0; Taro-h0 - Kokua-h0
raffinose	20.425	8.4118e-05	4.0751	0.00084679	Hanalei-h0 - Aloha-h0; Kokua-h0 - Aloha-h0; Pomai-h0 - Aloha-h0; Taro-h0 - Aloha-h0; Hanalei-h0 - Pomai-h0; Kokua-h0 - Pomai-h0; Taro-h0 - Pomai-h0
indole-3-lactate	19.455	0.00010396	3.9831	0.00098116	Aloha-h0 - Hanalei-h0; Aloha-h0 - Kokua-h0; Aloha-h0 - Pomai-h0; Aloha-h0 - Taro-h0
1-kestose	15.059	0.00030942	3.5095	0.0027484	Hanalei-h0 - Aloha-h0; Kokua-h0 - Aloha-h0; Pomai-h0 - Aloha-h0; Taro-h0 - Aloha-h0
guanine	14.503	0.00036182	3.4415	0.0030352	Aloha-h0 - Hanalei-h0; Aloha-h0 - Kokua-h0; Aloha-h0 - Pomai-h0; Aloha-h0 - Taro-h0; Kokua-h0 - Hanalei-h0; Kokua-h0 - Taro-h0; Pomai-h0 - Taro-h0
uridine	14.09	0.00040767	3.3897	0.003049	Hanalei-h0 - Aloha-h0; Pomai-h0 - Aloha-h0; Hanalei-h0 - Kokua-h0; Pomai-h0 - Hanalei-h0; Hanalei-h0 - Taro-h0; Pomai-h0 - Kokua-h0; Pomai-h0 - Taro-h0
maleic acid	13.964	0.00042314	3.3735	0.003049	Hanalei-h0 - Aloha-h0; Kokua-h0 - Aloha-h0; Pomai-h0 - Aloha-h0; Taro-h0 - Aloha-h0
2-monoolein	13.956	0.00042404	3.3726	0.003049	Hanalei-h0 - Aloha-h0; Kokua-h0 - Aloha-h0; Pomai-h0 - Aloha-h0; Taro-h0 - Aloha-h0; Pomai-h0 - Kokua-h0; Pomai-h0 - Taro-h0
lysine	13.236	0.00052685	3.2783	0.0036161	Aloha-h0 - Hanalei-h0; Aloha-h0 - Kokua-h0; Aloha-h0 - Pomai-h0; Aloha-h0 - Taro-h0
gluconic acid	12.186	0.00073612	3.1331	0.0048328	Kokua-h0 - Aloha-h0; Taro-h0 - Aloha-h0; Kokua-h0 - Hanalei-h0; Kokua-h0 - Pomai-h0; Kokua-h0 - Taro-h0
thymine	11.645	0.00088237	3.0543	0.0055516	Aloha-h0 - Hanalei-h0; Aloha-h0 - Kokua-h0; Aloha-h0 - Pomai-h0; Aloha-h0 - Taro-h0; Pomai-h0 - Kokua-h0
flavin adenine	11.103	0.0010654	2.9725	0.0061109	Aloha-h0 - Kokua-h0; Pomai-h0 - Hanalei-h0; Pomai-h0 - Kokua-h0; Taro-h0 - Kokua-h0
mannitol	11.043	0.0010881	2.9633	0.0061109	Aloha-h0 - Hanalei-h0; Aloha-h0 - Pomai-h0; Aloha-h0 - Taro-h0; Kokua-h0 - Hanalei-h0; Kokua-h0 - Pomai-h0
maltotriose	11.032	0.0010927	2.9615	0.0061109	Kokua-h0 - Aloha-h0; Pomai-h0 - Aloha-h0; Kokua-h0 - Hanalei-h0; Hanalei-h0 - Taro-h0; Kokua-h0 - Taro-h0; Pomai-h0 - Taro-h0
isothreonic acid	10.898	0.0011461	2.9408	0.0061806	Kokua-h0 - Aloha-h0; Aloha-h0 - Pomai-h0; Aloha-h0 - Taro-h0; Kokua-h0 - Hanalei-h0; Kokua-h0 - Pomai-h0; Kokua-h0 - Taro-h0
lactic acid	10.041	0.0015751	2.8027	0.0077307	Aloha-h0 - Hanalei-h0; Aloha-h0 - Kokua-h0; Aloha-h0 - Pomai-h0; Aloha-h0 - Taro-h0; Kokua-h0 - Pomai-h0; Taro-h0 - Pomai-h0
tyrosol	10.039	0.001576	2.8025	0.0077307	Aloha-h0 - Hanalei-h0; Aloha-h0 - Kokua-h0; Aloha-h0 - Pomai-h0; Aloha-h0 - Taro-h0
pseudo uridine	10.021	0.0015871	2.7994	0.0077307	Aloha-h0 - Hanalei-h0; Aloha-h0 - Kokua-h0; Aloha-h0 - Taro-h0; Pomai-h0 - Kokua-h0; Pomai-h0 - Taro-h0
ribose	9.7724	0.0017475	2.7576	0.0082459	Aloha-h0 - Hanalei-h0; Aloha-h0 - Kokua-h0; Aloha-h0 - Taro-h0; Kokua-h0 - Hanalei-h0; Pomai-h0 - Hanalei-h0; Pomai-h0 - Taro-h0
galacturonic acid	9.6752	0.0018154	2.741	0.0083068	Aloha-h0 - Hanalei-h0; Aloha-h0 - Kokua-h0; Aloha-h0 - Pomai-h0; Aloha-h0 - Taro-h0
2-Hydroxyisocaproic acid	9.4767	0.0019641	2.7068	0.0087229	Kokua-h0 - Aloha-h0; Aloha-h0 - Pomai-h0; Kokua-h0 - Hanalei-h0; Kokua-h0 - Pomai-h0; Kokua-h0 - Taro-h0
glucose	9.3065	0.0021034	2.6771	0.0090748	Hanalei-h0 - Aloha-h0; Kokua-h0 - Aloha-h0; Pomai-h0 - Aloha-h0; Taro-h0 - Aloha-h0
leucine	8.653	0.0027611	2.5589	0.011581	Hanalei-h0 - Aloha-h0; Pomai-h0 - Aloha-h0; Taro-h0 - Aloha-h0; Hanalei-h0 - Kokua-h0; Pomai-h0 - Kokua-h0
xylulose	8.5284	0.0029132	2.5356	0.011889	Aloha-h0 - Hanalei-h0; Aloha-h0 - Kokua-h0; Aloha-h0 - Pomai-h0; Aloha-h0 - Taro-h0; Kokua-h0 - Hanalei-h0
azelaic acid	8.2571	0.0032801	2.4841	0.013034	Hanalei-h0 - Aloha-h0; Pomai-h0 - Aloha-h0; Taro-h0 - Aloha-h0; Pomai-h0 - Kokua-h0
melezitose	8.1906	0.0033784	2.4713	0.013081	Aloha-h0 - Hanalei-h0; Aloha-h0 - Pomai-h0; Aloha-h0 - Taro-h0; Kokua-h0 - Hanalei-h0
myo-inositol	8.1187	0.0034886	2.4573	0.013114	Aloha-h0 - Hanalei-h0; Aloha-h0 - Pomai-h0; Aloha-h0 - Taro-h0; Kokua-h0 - Taro-h0
methionine	8.0731	0.0035607	2.4485	0.013114	Hanalei-h0 - Aloha-h0; Kokua-h0 - Aloha-h0; Pomai-h0 - Aloha-h0; Kokua-h0 - Taro-h0; Pomai-h0 - Taro-h0
adenosine	7.9699	0.0037307	2.4282	0.013413	Hanalei-h0 - Aloha-h0; Kokua-h0 - Aloha-h0; Pomai-h0 - Aloha-h0; Taro-h0 - Aloha-h0
ribitol	7.809	0.0040153	2.3963	0.0141	Aloha-h0 - Hanalei-h0; Aloha-h0 - Kokua-h0; Aloha-h0 - Pomai-h0; Aloha-h0 - Taro-h0; Kokua-h0 - Taro-h0
2-hydroxyglutaric acid	7.6205	0.0043828	2.3582	0.015041	Aloha-h0 - Hanalei-h0; Aloha-h0 - Kokua-h0; Aloha-h0 - Pomai-h0; Aloha-h0 - Taro-h0
uracil	7.2925	0.0051227	2.2905	0.017189	Aloha-h0 - Hanalei-h0; Aloha-h0 - Kokua-h0; Aloha-h0 - Pomai-h0; Aloha-h0 - Taro-h0; Hanalei-h0 - Kokua-h0
pentitol	7.2038	0.0053479	2.2718	0.017555	Aloha-h0 - Hanalei-h0; Aloha-h0 - Kokua-h0; Aloha-h0 - Pomai-h0; Aloha-h0 - Taro-h0; Pomai-h0 - Taro-h0
melibiose	6.8349	0.0064215	2.1924	0.020631	Aloha-h0 - Hanalei-h0; Aloha-h0 - Kokua-h0; Aloha-h0 - Pomai-h0; Aloha-h0 - Taro-h0
lactose	6.6128	0.0071922	2.1431	0.022626	Aloha-h0 - Kokua-h0; Aloha-h0 - Taro-h0; Hanalei-h0 - Kokua-h0; Hanalei-h0 - Taro-h0
histidine	6.553	0.0074183	2.1297	0.022861	Aloha-h0 - Hanalei-h0; Aloha-h0 - Kokua-h0; Aloha-h0 - Pomai-h0; Aloha-h0 - Taro-h0
isoleucine	6.1795	0.0090403	2.0438	0.027302	Hanalei-h0 - Aloha-h0; Kokua-h0 - Aloha-h0; Pomai-h0 - Aloha-h0; Taro-h0 - Aloha-h0
glucose-1-phosphate	5.9674	0.01015	1.9935	0.030051	Aloha-h0 - Hanalei-h0; Kokua-h0 - Hanalei-h0; Taro-h0 - Hanalei-h0; Kokua-h0 - Pomai-h0
2-deoxytetronic acid	5.8914	0.010586	1.9753	0.030294	Aloha-h0 - Pomai-h0; Hanalei-h0 - Pomai-h0; Kokua-h0 - Pomai-h0; Kokua-h0 - Taro-h0
pipecolinic acid	5.8835	0.010633	1.9733	0.030294	Aloha-h0 - Hanalei-h0; Aloha-h0 - Kokua-h0; Aloha-h0 - Pomai-h0; Taro-h0 - Kokua-h0; Taro-h0 - Pomai-h0
dehydroascorbic acid	5.804	0.011116	1.954	0.031085	Aloha-h0 - Hanalei-h0; Kokua-h0 - Hanalei-h0; Pomai-h0 - Hanalei-h0; Taro-h0 - Hanalei-h0
mucic acid	5.7697	0.011333	1.9456	0.031115	Hanalei-h0 - Aloha-h0; Kokua-h0 - Aloha-h0; Pomai-h0 - Aloha-h0; Taro-h0 - Aloha-h0; Kokua-h0 - Hanalei-h0; Kokua-h0 - Taro-h0
3-phenyllactic acid	5.6815	0.011914	1.9239	0.032125	Aloha-h0 - Hanalei-h0; Aloha-h0 - Pomai-h0; Aloha-h0 - Taro-h0
2-hydroxyisovaleric acid	5.2096	0.0157	1.8041	0.04159	Aloha-h0 - Hanalei-h0; Kokua-h0 - Hanalei-h0; Pomai-h0 - Hanalei-h0; Taro-h0 - Hanalei-h0
dihydroxyacetone	5.152	0.016254	1.789	0.042316	Pomai-h0 - Aloha-h0; Pomai-h0 - Hanalei-h0; Pomai-h0 - Kokua-h0
phenylalanine	5.075	0.017032	1.7687	0.04359	Hanalei-h0 - Aloha-h0; Kokua-h0 - Aloha-h0; Pomai-h0 - Aloha-h0
ornithine	5.0238	0.017574	1.7551	0.044227	Aloha-h0 - Hanalei-h0; Aloha-h0 - Kokua-h0; Aloha-h0 - Pomai-h0; Aloha-h0 - Taro-h0
mevalonic acid	4.9756	0.018103	1.7423	0.044811	Aloha-h0 - Hanalei-h0; Aloha-h0 - Kokua-h0; Aloha-h0 - Pomai-h0; Aloha-h0 - Taro-h0
homocystine	4.8909	0.019079	1.7194	0.046467	Aloha-h0 - Kokua-h0; Aloha-h0 - Pomai-h0; Aloha-h0 - Taro-h0; Hanalei-h0 - Kokua-h0; Hanalei-h0 - Pomai-h0; Hanalei-h0 - Taro-h0
valine	4.8424	0.019666	1.7063	0.047136	Hanalei-h0 - Aloha-h0; Kokua-h0 - Aloha-h0; Pomai-h0 - Aloha-h0
