# Supplementary material for: Impact of Natural Fermentation on Mineral Composition, Resistant and Non-Resistant Starches, Microbial Diversity, and Global Metabolite Profiles in Commercial Poi from Hawai‘i
Source: Metabolites. 2025 Nov 18;15(11):748. doi: 10.3390/metabo15110748 (PMC12654712; doi:10.3390/metabo15110748)
Supplement: Supplementary file 1 [file metabolites-15-00748-s001.zip › Supplement 4_Aloha Poi_anova_posthoc.xlsx]

## Sheet: Sheet 1 - anova_posthoc
anova_posthoc
Metabolites	f.value	p.value	-log10(p)	FDR	Fisher's LSD
xylose	30.366	0.00072684	3.1386	0.01356	Aloha-h0 - Aloha-h24; Aloha-h0 - Aloha-h48
tyrosol	79.502	4.8081e-05	4.318	0.0034538	Aloha-h24 - Aloha-h0; Aloha-h48 - Aloha-h0
trehalose	297.59	9.9414e-07	6.0026	0.00042847	Aloha-h24 - Aloha-h0; Aloha-h48 - Aloha-h0; Aloha-h48 - Aloha-h24
thymine	30.119	0.00074322	3.1289	0.01356	Aloha-h0 - Aloha-h24; Aloha-h0 - Aloha-h48; Aloha-h24 - Aloha-h48
sucrose	17.731	0.0030305	2.5185	0.032654	Aloha-h0 - Aloha-h24; Aloha-h0 - Aloha-h48
succinic acid	34.219	0.00052368	3.2809	0.013406	Aloha-h0 - Aloha-h24; Aloha-h0 - Aloha-h48; Aloha-h48 - Aloha-h24
ribitol	13.343	0.0061857	2.2086	0.049371	Aloha-h24 - Aloha-h0; Aloha-h48 - Aloha-h0
putrescine	73.351	6.0662e-05	4.2171	0.0037351	Aloha-h0 - Aloha-h24; Aloha-h0 - Aloha-h48; Aloha-h24 - Aloha-h48
myo-inositol	21.443	0.0018488	2.7331	0.024146	Aloha-h0 - Aloha-h48; Aloha-h24 - Aloha-h48
mevalonic acid	25.27	0.0011951	2.9226	0.019811	Aloha-h24 - Aloha-h0; Aloha-h48 - Aloha-h0
melezitose	21.889	0.0017512	2.7567	0.024146	Aloha-h0 - Aloha-h48; Aloha-h24 - Aloha-h48
maltose	101.38	2.374e-05	4.6245	0.0028167	Aloha-h24 - Aloha-h0; Aloha-h48 - Aloha-h0
maleimide	15.638	0.0041706	2.3798	0.041654	Aloha-h0 - Aloha-h48; Aloha-h24 - Aloha-h48
lyxose	36.001	0.00045512	3.3419	0.013406	Aloha-h0 - Aloha-h24; Aloha-h0 - Aloha-h48
lyxitol	68.76	7.3066e-05	4.1363	0.0039364	Aloha-h24 - Aloha-h0; Aloha-h48 - Aloha-h0
lactose	86.967	3.7078e-05	4.4309	0.0031961	Aloha-h0 - Aloha-h24; Aloha-h0 - Aloha-h48
isothreonic acid	17.193	0.0032792	2.4842	0.034472	Aloha-h24 - Aloha-h0; Aloha-h48 - Aloha-h0; Aloha-h48 - Aloha-h24
histidine	15.269	0.0044278	2.3538	0.041654	Aloha-h0 - Aloha-h48; Aloha-h24 - Aloha-h48
glycerol-alpha-phosphate	18.42	0.0027471	2.5611	0.031158	Aloha-h24 - Aloha-h0; Aloha-h48 - Aloha-h0
glucose-6-phosphate	24.379	0.0013156	2.8809	0.020511	Aloha-h24 - Aloha-h0; Aloha-h48 - Aloha-h0
erythritol	58.356	0.00011689	3.9322	0.005598	Aloha-h0 - Aloha-h48; Aloha-h24 - Aloha-h48
cyanoalanine	17.996	0.0029171	2.5351	0.032237	Aloha-h0 - Aloha-h24; Aloha-h0 - Aloha-h48
citric acid	33.399	0.00055989	3.2519	0.013406	Aloha-h24 - Aloha-h0; Aloha-h48 - Aloha-h0
campesterol	14.878	0.0047249	2.3256	0.041654	Aloha-h0 - Aloha-h24; Aloha-h0 - Aloha-h48
beta-gentiobiose	13.733	0.0057624	2.2394	0.047599	Aloha-h0 - Aloha-h24; Aloha-h48 - Aloha-h24
beta-alanine	15.21	0.0044715	2.3495	0.041654	Aloha-h0 - Aloha-h24; Aloha-h0 - Aloha-h48
aspartic acid	19.839	0.0022663	2.6447	0.027132	Aloha-h0 - Aloha-h24; Aloha-h0 - Aloha-h48
asparagine	20.684	0.0020323	2.692	0.025762	Aloha-h0 - Aloha-h24; Aloha-h0 - Aloha-h48
3,6-anhydro-D-galactose	29.945	0.00075507	3.122	0.01356	Aloha-h0 - Aloha-h24; Aloha-h0 - Aloha-h48
3,4-dihydroxyhydrocinnamic acid	51.907	0.00016311	3.7875	0.0070299	Aloha-h24 - Aloha-h0; Aloha-h48 - Aloha-h0; Aloha-h48 - Aloha-h24
3-hydroxy-3-methylglutaric acid	48.798	0.00019428	3.7116	0.0076124	Aloha-h24 - Aloha-h0; Aloha-h48 - Aloha-h0
1-kestose	13.925	0.0055686	2.2543	0.04706	Aloha-h0 - Aloha-h24; Aloha-h0 - Aloha-h48
396038	22.83	0.0015668	2.805	0.022509	Aloha-h0 - Aloha-h24; Aloha-h0 - Aloha-h48
370904	30.193	0.00073831	3.1318	0.01356	Aloha-h0 - Aloha-h24; Aloha-h0 - Aloha-h48
362287	27.74	0.00092954	3.0317	0.016025	Aloha-h48 - Aloha-h0; Aloha-h48 - Aloha-h24
334654	18.578	0.0026875	2.5707	0.031158	Aloha-h0 - Aloha-h24; Aloha-h0 - Aloha-h48
327359	24.263	0.0013325	2.8753	0.020511	Aloha-h24 - Aloha-h0; Aloha-h48 - Aloha-h0; Aloha-h48 - Aloha-h24
190407	32.183	0.00061996	3.2076	0.01356	Aloha-h0 - Aloha-h24; Aloha-h0 - Aloha-h48; Aloha-h24 - Aloha-h48
188968	19.866	0.0022583	2.6462	0.027132	Aloha-h0 - Aloha-h24; Aloha-h0 - Aloha-h48
146262	14.39	0.0051337	2.2896	0.044253	Aloha-h48 - Aloha-h0; Aloha-h48 - Aloha-h24
131202	21.57	0.0018204	2.7398	0.024146	Aloha-h0 - Aloha-h24; Aloha-h0 - Aloha-h48
125802	33.492	0.00055562	3.2552	0.013406	Aloha-h0 - Aloha-h24; Aloha-h0 - Aloha-h48
111255	38.611	0.00037474	3.4263	0.013406	Aloha-h0 - Aloha-h24; Aloha-h0 - Aloha-h48
110605	13.646	0.0058533	2.2326	0.047599	Aloha-h48 - Aloha-h0; Aloha-h48 - Aloha-h24
104414	14.865	0.0047356	2.3246	0.041654	Aloha-h24 - Aloha-h0; Aloha-h48 - Aloha-h0
100841	14.961	0.0046596	2.3316	0.041654	Aloha-h24 - Aloha-h0; Aloha-h48 - Aloha-h0; Aloha-h48 - Aloha-h24
84116	36.232	0.00044715	3.3496	0.013406	Aloha-h24 - Aloha-h0; Aloha-h48 - Aloha-h0; Aloha-h24 - Aloha-h48
17644	121.91	1.3853e-05	4.8585	0.0028167	Aloha-h0 - Aloha-h24; Aloha-h0 - Aloha-h48
17225	15.02	0.0046145	2.3359	0.041654	Aloha-h0 - Aloha-h24; Aloha-h0 - Aloha-h48
16594	16.31	0.00375	2.426	0.038483	Aloha-h0 - Aloha-h24; Aloha-h0 - Aloha-h48; Aloha-h48 - Aloha-h24
6404	31.492	0.00065795	3.1818	0.01356	Aloha-h0 - Aloha-h24; Aloha-h0 - Aloha-h48; Aloha-h24 - Aloha-h48
3229	23.481	0.0014539	2.8375	0.021609	Aloha-h24 - Aloha-h0; Aloha-h48 - Aloha-h0; Aloha-h48 - Aloha-h24
3182	98.084	2.6141e-05	4.5827	0.0028167	Aloha-h0 - Aloha-h24; Aloha-h0 - Aloha-h48
2394	35.412	0.0004764	3.322	0.013406	Aloha-h0 - Aloha-h24; Aloha-h0 - Aloha-h48
