# Supplementary material for: Impact of Natural Fermentation on Mineral Composition, Resistant and Non-Resistant Starches, Microbial Diversity, and Global Metabolite Profiles in Commercial Poi from Hawai‘i
Source: Metabolites. 2025 Nov 18;15(11):748. doi: 10.3390/metabo15110748 (PMC12654712; doi:10.3390/metabo15110748)
Supplement: Supplementary file 1 [file metabolites-15-00748-s001.zip › Supplement 5_Kokua_Poi_anova_posthoc.xlsx]

## Sheet: Sheet 1 - anova_posthoc
anova_posthoc
	f.value	p.value	-log10(p)	FDR	Fisher's LSD
xylulose	30.638	0.00070935	3.1491	0.0072793	Kokua-h24 - Kokua-h0; Kokua-h48 - Kokua-h0
xylose	17.931	0.0029444	2.531	0.02188	Kokua-h24 - Kokua-h0; Kokua-h48 - Kokua-h0
xylonic acid	15.725	0.0041121	2.3859	0.027939	Kokua-h24 - Kokua-h0; Kokua-h48 - Kokua-h0
xylitol	108.35	1.9556e-05	4.7087	0.0007024	Kokua-h24 - Kokua-h0; Kokua-h48 - Kokua-h0; Kokua-h48 - Kokua-h24
valine	21.627	0.0018076	2.7429	0.014956	Kokua-h0 - Kokua-h24; Kokua-h0 - Kokua-h48
tyrosol	28.81	0.00083882	3.0763	0.008034	Kokua-h24 - Kokua-h0; Kokua-h48 - Kokua-h0
trehalose	23.983	0.0013744	2.8619	0.011847	Kokua-h0 - Kokua-h24; Kokua-h0 - Kokua-h48
thymine	29.89	0.00075889	3.1198	0.0074337	Kokua-h24 - Kokua-h0; Kokua-h48 - Kokua-h0
sucrose	49.101	0.00019091	3.7192	0.00242	Kokua-h0 - Kokua-h24; Kokua-h0 - Kokua-h48
raffinose	192.68	3.6033e-06	5.4433	0.00025883	Kokua-h0 - Kokua-h24; Kokua-h0 - Kokua-h48
pseudo uridine	119.36	1.474e-05	4.8315	0.0007024	Kokua-h24 - Kokua-h0; Kokua-h48 - Kokua-h0; Kokua-h24 - Kokua-h48
phenylalanine	30.266	0.00073346	3.1346	0.0073516	Kokua-h0 - Kokua-h24; Kokua-h0 - Kokua-h48; Kokua-h24 - Kokua-h48
methionine sulfoxide	19.343	0.0024205	2.6161	0.018968	Kokua-h0 - Kokua-h24; Kokua-h0 - Kokua-h48
methionine	17.641	0.0030702	2.5128	0.022416	Kokua-h0 - Kokua-h24; Kokua-h0 - Kokua-h48
melibiose	24.501	0.0012982	2.8867	0.011419	Kokua-h24 - Kokua-h0; Kokua-h48 - Kokua-h0
mannitol	88.931	3.4752e-05	4.459	0.00093613	Kokua-h24 - Kokua-h0; Kokua-h48 - Kokua-h0
maltotriose	25.276	0.0011942	2.9229	0.010951	Kokua-h0 - Kokua-h24; Kokua-h0 - Kokua-h48; Kokua-h24 - Kokua-h48
maltose	24.533	0.0012936	2.8882	0.011419	Kokua-h0 - Kokua-h24; Kokua-h0 - Kokua-h48
maltitol	13.114	0.0064529	2.1902	0.039554	Kokua-h0 - Kokua-h24; Kokua-h0 - Kokua-h48
malic acid	83.899	4.1145e-05	4.3857	0.00098519	Kokua-h0 - Kokua-h24; Kokua-h0 - Kokua-h48
maleic acid	21.486	0.0018392	2.7354	0.014956	Kokua-h0 - Kokua-h24; Kokua-h0 - Kokua-h48
lyxitol	63.984	8.9835e-05	4.0466	0.0014667	Kokua-h24 - Kokua-h0; Kokua-h48 - Kokua-h0; Kokua-h48 - Kokua-h24
lysine	84.492	4.0314e-05	4.3945	0.00098519	Kokua-h24 - Kokua-h0; Kokua-h48 - Kokua-h0
leucine	64.828	8.6523e-05	4.0629	0.0014667	Kokua-h0 - Kokua-h24; Kokua-h0 - Kokua-h48
lactose	63.633	9.1262e-05	4.0397	0.0014667	Kokua-h0 - Kokua-h24; Kokua-h0 - Kokua-h48
lactic acid	51.586	0.000166	3.7799	0.0022098	Kokua-h24 - Kokua-h0; Kokua-h48 - Kokua-h0
isoleucine	36.682	0.00043211	3.3644	0.0047754	Kokua-h0 - Kokua-h24; Kokua-h0 - Kokua-h48
inulotriose	197.34	3.3577e-06	5.474	0.00025883	Kokua-h0 - Kokua-h24; Kokua-h0 - Kokua-h48; Kokua-h24 - Kokua-h48
indole-3-lactate	59.771	0.00010916	3.9619	0.0016224	Kokua-h24 - Kokua-h0; Kokua-h48 - Kokua-h0
histidine	132.34	1.0891e-05	4.9629	0.00058677	Kokua-h24 - Kokua-h0; Kokua-h48 - Kokua-h0
glycerol	16.677	0.0035437	2.4505	0.025038	Kokua-h24 - Kokua-h0; Kokua-h48 - Kokua-h0
glucose	69.895	6.9707e-05	4.1567	0.0013062	Kokua-h0 - Kokua-h24; Kokua-h0 - Kokua-h48
gluconic acid	37.612	0.00040309	3.3946	0.0046617	Kokua-h0 - Kokua-h24; Kokua-h0 - Kokua-h48
galacturonic acid	34.647	0.00050602	3.2958	0.0054524	Kokua-h24 - Kokua-h0; Kokua-h48 - Kokua-h0; Kokua-h48 - Kokua-h24
fructose	32.364	0.00061051	3.2143	0.0064178	Kokua-h0 - Kokua-h24; Kokua-h0 - Kokua-h48
erythritol	111.33	1.8068e-05	4.7431	0.0007024	Kokua-h24 - Kokua-h0; Kokua-h48 - Kokua-h0
citrulline	13.439	0.0060775	2.2163	0.037962	Kokua-h0 - Kokua-h24; Kokua-h0 - Kokua-h48
adenosine	75.894	5.4983e-05	4.2598	0.0011076	Kokua-h0 - Kokua-h24; Kokua-h0 - Kokua-h48
adenine	52.799	0.00015542	3.8085	0.0021608	Kokua-h0 - Kokua-h24; Kokua-h0 - Kokua-h48
3,6-anhydro-D-galactose	18.538	0.0027025	2.5682	0.020434	Kokua-h0 - Kokua-h24; Kokua-h0 - Kokua-h48; Kokua-h24 - Kokua-h48
3-phenyllactic acid	75.164	5.6538e-05	4.2477	0.0011076	Kokua-h24 - Kokua-h0; Kokua-h48 - Kokua-h0
2-monoolein	58.377	0.00011677	3.9327	0.0016776	Kokua-h0 - Kokua-h24; Kokua-h0 - Kokua-h48
2-hydroxyglutaric acid	111.97	1.7767e-05	4.7504	0.0007024	Kokua-h24 - Kokua-h0; Kokua-h48 - Kokua-h0
1-kestose	100.12	2.462e-05	4.6087	0.00075796	Kokua-h0 - Kokua-h24; Kokua-h0 - Kokua-h48
480021	13.983	0.0055118	2.2587	0.034935	Kokua-h0 - Kokua-h24; Kokua-h0 - Kokua-h48
472871	397.94	4.1891e-07	6.3779	4.5138e-05	Kokua-h0 - Kokua-h24; Kokua-h0 - Kokua-h48
371546	41.244	0.00031175	3.5062	0.0037323	Kokua-h0 - Kokua-h24; Kokua-h0 - Kokua-h48
348913	19.395	0.002404	2.6191	0.018968	Kokua-h24 - Kokua-h0; Kokua-h48 - Kokua-h0
345140	14.3	0.0052143	2.2828	0.034051	Kokua-h24 - Kokua-h0; Kokua-h48 - Kokua-h0; Kokua-h48 - Kokua-h24
214552	13.062	0.0065158	2.186	0.039554	Kokua-h0 - Kokua-h24; Kokua-h48 - Kokua-h24
210292	12.129	0.0077967	2.1081	0.046033	Kokua-h24 - Kokua-h0; Kokua-h48 - Kokua-h0
210272	22.174	0.0016925	2.7715	0.014303	Kokua-h0 - Kokua-h24; Kokua-h0 - Kokua-h48
209171	75.693	5.5406e-05	4.2564	0.0011076	Kokua-h0 - Kokua-h24; Kokua-h0 - Kokua-h48
146262	486.83	2.2974e-07	6.6388	3.3006e-05	Kokua-h24 - Kokua-h0; Kokua-h48 - Kokua-h0; Kokua-h48 - Kokua-h24
136141	90.12	3.3438e-05	4.4758	0.00093613	Kokua-h24 - Kokua-h0; Kokua-h48 - Kokua-h0
133018	170.04	5.2107e-06	5.2831	0.00032083	Kokua-h24 - Kokua-h0; Kokua-h48 - Kokua-h0
125960	27.261	0.00097437	3.0113	0.0091294	Kokua-h0 - Kokua-h24; Kokua-h0 - Kokua-h48; Kokua-h24 - Kokua-h48
125899	63.483	9.1881e-05	4.0368	0.0014667	Kokua-h0 - Kokua-h24; Kokua-h0 - Kokua-h48
110604	12.738	0.0069268	2.1595	0.041464	Kokua-h0 - Kokua-h24; Kokua-h0 - Kokua-h48; Kokua-h48 - Kokua-h24
105769	60.009	0.00010793	3.9668	0.0016224	Kokua-h0 - Kokua-h24; Kokua-h0 - Kokua-h48; Kokua-h24 - Kokua-h48
105370	43.986	0.0002603	3.5845	0.0032054	Kokua-h0 - Kokua-h24; Kokua-h0 - Kokua-h48; Kokua-h24 - Kokua-h48
102223	104.3	2.1855e-05	4.6604	0.00072459	Kokua-h24 - Kokua-h0; Kokua-h48 - Kokua-h0; Kokua-h24 - Kokua-h48
98053	78.279	5.0284e-05	4.2986	0.0011076	Kokua-h24 - Kokua-h0; Kokua-h48 - Kokua-h0; Kokua-h48 - Kokua-h24
84925	51.241	0.0001692	3.7716	0.0022098	Kokua-h0 - Kokua-h24; Kokua-h0 - Kokua-h48; Kokua-h24 - Kokua-h48
84910	37.35	0.00041101	3.3862	0.0046617	Kokua-h0 - Kokua-h24; Kokua-h0 - Kokua-h48
84211	16.34	0.0037325	2.428	0.025947	Kokua-h0 - Kokua-h24; Kokua-h0 - Kokua-h48
84116	18.699	0.0026426	2.578	0.020338	Kokua-h24 - Kokua-h0; Kokua-h48 - Kokua-h0
62279	998.81	2.6854e-08	7.571	1.1574e-05	Kokua-h24 - Kokua-h0; Kokua-h48 - Kokua-h0; Kokua-h48 - Kokua-h24
17045	17.529	0.0031206	2.5058	0.022416	Kokua-h0 - Kokua-h24; Kokua-h0 - Kokua-h48
4541	15.257	0.0044372	2.3529	0.029422	Kokua-h0 - Kokua-h24; Kokua-h48 - Kokua-h24
1981	15.67	0.0041488	2.3821	0.027939	Kokua-h24 - Kokua-h0; Kokua-h48 - Kokua-h0
1753	615.32	1.1422e-07	6.9423	2.4614e-05	Kokua-h24 - Kokua-h0; Kokua-h48 - Kokua-h0; Kokua-h48 - Kokua-h24
1744	14.136	0.0053655	2.2704	0.034515	Kokua-h24 - Kokua-h0; Kokua-h48 - Kokua-h0
