# Supplementary material for: Impact of Natural Fermentation on Mineral Composition, Resistant and Non-Resistant Starches, Microbial Diversity, and Global Metabolite Profiles in Commercial Poi from Hawai‘i
Source: Metabolites. 2025 Nov 18;15(11):748. doi: 10.3390/metabo15110748 (PMC12654712; doi:10.3390/metabo15110748)
Supplement: Supplementary file 1 [file metabolites-15-00748-s001.zip › Supplement 6_Pomai_Poi_anova_posthoc.xlsx]

## Sheet: Sheet 1 - anova_posthoc
anova_posthoc
	f.value	p.value	-log10(p)	FDR	Fisher's LSD
3-phenyllactic acid	65.334	8.4615e-05	4.0726	0.035522	Pomai-h24 - Pomai-h0; Pomai-h48 - Pomai-h0; Pomai-h48 - Pomai-h24
lactic acid	51.715	0.00016483	3.783	0.035522	Pomai-h24 - Pomai-h0; Pomai-h48 - Pomai-h0
