# Supplementary material for: Impact of Natural Fermentation on Mineral Composition, Resistant and Non-Resistant Starches, Microbial Diversity, and Global Metabolite Profiles in Commercial Poi from Hawai‘i
Source: Metabolites. 2025 Nov 18;15(11):748. doi: 10.3390/metabo15110748 (PMC12654712; doi:10.3390/metabo15110748)
Supplement: Supplementary file 1 [file metabolites-15-00748-s001.zip › Supplement 7_Taro_Poi_anova_posthoc.xlsx]

## Sheet: Sheet 1 - anova_posthoc
anova_posthoc
	f.value	p.value	-log10(p)	FDR	Fisher's LSD
erythritol	92.272	3.1223e-05	4.5055	0.013457	Taro-h24 - Taro-h0; Taro-h48 - Taro-h0
isocitric acid	52.638	0.00015677	3.8047	0.023655	Taro-h0 - Taro-h24; Taro-h0 - Taro-h48
glyceric acid	51.735	0.00016465	3.7834	0.023655	Taro-h24 - Taro-h0; Taro-h48 - Taro-h0; Taro-h48 - Taro-h24
raffinose	41.347	0.00030957	3.5092	0.029052	Taro-h0 - Taro-h24; Taro-h0 - Taro-h48; Taro-h24 - Taro-h48
thymine	40.109	0.00033703	3.4723	0.029052	Taro-h24 - Taro-h0; Taro-h48 - Taro-h0
125897	32.959	0.00058067	3.2361	0.041711	Taro-h0 - Taro-h24; Taro-h0 - Taro-h48; Taro-h24 - Taro-h48
sucrose	29.649	0.00077578	3.1103	0.047766	Taro-h0 - Taro-h24; Taro-h0 - Taro-h48
