# Supplementary material for: Impact of Natural Fermentation on Mineral Composition, Resistant and Non-Resistant Starches, Microbial Diversity, and Global Metabolite Profiles in Commercial Poi from Hawai‘i
Source: Metabolites. 2025 Nov 18;15(11):748. doi: 10.3390/metabo15110748 (PMC12654712; doi:10.3390/metabo15110748)
Supplement: Supplementary file 1 [file metabolites-15-00748-s001.zip › Supplement 8_All Poi_anova_posthoc.xlsx]

## Sheet: Sheet 1 - anova_posthoc
anova_posthoc
	f.value	p.value	-log10(p)	FDR	Fisher's LSD
xylulose	5.2194	7.3741e-05	4.1323	0.0003056	Aloha-h48 - Aloha-h0; Aloha-h0 - Hanalei-h0; Pomai-h48 - Aloha-h0; Aloha-h24 - Hanalei-h0; Pomai-h48 - Aloha-h24; Aloha-h48 - Hanalei-h0; Aloha-h48 - Hanalei-h24; Aloha-h48 - Hanalei-h48; Aloha-h48 - Kokua-h0; Aloha-h48 - Pomai-h0; Aloha-h48 - Taro-h0; Hanalei-h24 - Hanalei-h0; Kokua-h24 - Hanalei-h0; Kokua-h48 - Hanalei-h0; Pomai-h24 - Hanalei-h0; Pomai-h48 - Hanalei-h0; Taro-h24 - Hanalei-h0; T…
xylose	9.639	1.3969e-07	6.8548	1.4335e-06	Aloha-h0 - Aloha-h24; Aloha-h0 - Aloha-h48; Aloha-h0 - Hanalei-h24; Aloha-h0 - Hanalei-h48; Hanalei-h0 - Aloha-h24; Hanalei-h24 - Aloha-h24; Hanalei-h48 - Aloha-h24; Kokua-h0 - Aloha-h24; Kokua-h24 - Aloha-h24; Kokua-h48 - Aloha-h24; Pomai-h0 - Aloha-h24; Pomai-h24 - Aloha-h24; Pomai-h48 - Aloha-h24; Taro-h0 - Aloha-h24; Taro-h24 - Aloha-h24; Taro-h48 - Aloha-h24; Hanalei-h0 - Aloha-h48; Hanalei-…
xylonic acid isomer	4.7917	0.0001575	3.8027	0.00057045	Aloha-h48 - Aloha-h0; Aloha-h0 - Hanalei-h24; Aloha-h0 - Kokua-h0; Aloha-h0 - Kokua-h24; Aloha-h24 - Hanalei-h0; Aloha-h24 - Hanalei-h24; Aloha-h24 - Hanalei-h48; Aloha-h24 - Kokua-h0; Aloha-h24 - Kokua-h24; Aloha-h24 - Kokua-h48; Aloha-h24 - Pomai-h0; Aloha-h24 - Pomai-h24; Aloha-h24 - Pomai-h48; Aloha-h24 - Taro-h0; Aloha-h24 - Taro-h24; Aloha-h48 - Hanalei-h0; Aloha-h48 - Hanalei-h24; Aloha-h4…
xylonic acid	3.2746	0.0031237	2.5053	0.0077823	Kokua-h24 - Aloha-h0; Kokua-h48 - Aloha-h0; Kokua-h24 - Aloha-h24; Kokua-h48 - Aloha-h24; Taro-h0 - Aloha-h24; Hanalei-h24 - Aloha-h48; Kokua-h24 - Aloha-h48; Kokua-h48 - Aloha-h48; Taro-h0 - Aloha-h48; Taro-h24 - Aloha-h48; Taro-h48 - Aloha-h48; Kokua-h24 - Hanalei-h0; Kokua-h48 - Hanalei-h0; Kokua-h48 - Hanalei-h24; Kokua-h24 - Hanalei-h48; Kokua-h48 - Hanalei-h48; Taro-h0 - Hanalei-h48; Taro-h…
xylitol	2.543	0.01565	1.8055	0.030113	Aloha-h48 - Aloha-h0; Aloha-h0 - Kokua-h0; Aloha-h24 - Hanalei-h24; Aloha-h24 - Kokua-h0; Aloha-h24 - Kokua-h24; Aloha-h24 - Pomai-h0; Aloha-h24 - Pomai-h24; Aloha-h24 - Taro-h24; Aloha-h24 - Taro-h48; Aloha-h48 - Hanalei-h0; Aloha-h48 - Hanalei-h24; Aloha-h48 - Kokua-h0; Aloha-h48 - Kokua-h24; Aloha-h48 - Kokua-h48; Aloha-h48 - Pomai-h0; Aloha-h48 - Pomai-h24; Aloha-h48 - Pomai-h48; Aloha-h48 - …
valine	5.2993	6.4227e-05	4.1923	0.00027408	Aloha-h48 - Aloha-h0; Hanalei-h0 - Aloha-h0; Kokua-h0 - Aloha-h0; Pomai-h0 - Aloha-h0; Pomai-h24 - Aloha-h0; Taro-h0 - Aloha-h0; Aloha-h24 - Kokua-h24; Aloha-h24 - Kokua-h48; Aloha-h24 - Taro-h24; Aloha-h48 - Kokua-h24; Aloha-h48 - Kokua-h48; Aloha-h48 - Taro-h24; Hanalei-h0 - Hanalei-h24; Hanalei-h0 - Hanalei-h48; Hanalei-h0 - Kokua-h24; Hanalei-h0 - Kokua-h48; Hanalei-h0 - Pomai-h48; Hanalei-h0…
uridine	2.5204	0.016473	1.7832	0.031554	Hanalei-h0 - Aloha-h0; Pomai-h0 - Aloha-h0; Pomai-h0 - Aloha-h24; Pomai-h0 - Aloha-h48; Hanalei-h0 - Hanalei-h24; Hanalei-h0 - Kokua-h0; Hanalei-h0 - Pomai-h24; Hanalei-h0 - Taro-h48; Pomai-h0 - Hanalei-h24; Pomai-h0 - Hanalei-h48; Pomai-h0 - Kokua-h0; Pomai-h0 - Kokua-h24; Pomai-h0 - Kokua-h48; Pomai-h0 - Pomai-h24; Pomai-h0 - Pomai-h48; Pomai-h0 - Taro-h0; Pomai-h0 - Taro-h24; Pomai-h0 - Taro-h…
uracil	4.0428	0.00064808	3.1884	0.001967	Aloha-h0 - Aloha-h24; Aloha-h0 - Hanalei-h0; Aloha-h0 - Kokua-h0; Aloha-h0 - Kokua-h24; Aloha-h0 - Kokua-h48; Aloha-h0 - Pomai-h0; Aloha-h0 - Taro-h0; Aloha-h0 - Taro-h24; Aloha-h0 - Taro-h48; Hanalei-h48 - Aloha-h24; Pomai-h24 - Aloha-h24; Pomai-h48 - Aloha-h24; Aloha-h48 - Kokua-h0; Aloha-h48 - Kokua-h24; Aloha-h48 - Kokua-h48; Aloha-h48 - Taro-h0; Hanalei-h0 - Kokua-h48; Hanalei-h24 - Kokua-h0…
tyrosol	15.709	4.1083e-10	9.3863	1.1067e-08	Aloha-h24 - Aloha-h0; Aloha-h48 - Aloha-h0; Aloha-h0 - Hanalei-h0; Aloha-h0 - Hanalei-h24; Aloha-h0 - Kokua-h0; Kokua-h48 - Aloha-h0; Aloha-h0 - Pomai-h0; Aloha-h0 - Pomai-h24; Aloha-h0 - Taro-h0; Aloha-h24 - Hanalei-h0; Aloha-h24 - Hanalei-h24; Aloha-h24 - Hanalei-h48; Aloha-h24 - Kokua-h0; Aloha-h24 - Kokua-h24; Aloha-h24 - Pomai-h0; Aloha-h24 - Pomai-h24; Aloha-h24 - Pomai-h48; Aloha-h24 - Tar…
trehalose	12.819	5.0085e-09	8.3003	8.9945e-08	Aloha-h24 - Aloha-h0; Aloha-h48 - Aloha-h0; Hanalei-h0 - Aloha-h0; Hanalei-h24 - Aloha-h0; Hanalei-h48 - Aloha-h0; Kokua-h0 - Aloha-h0; Pomai-h0 - Aloha-h0; Taro-h0 - Aloha-h0; Taro-h48 - Aloha-h0; Aloha-h24 - Hanalei-h48; Aloha-h24 - Kokua-h0; Aloha-h24 - Kokua-h24; Aloha-h24 - Kokua-h48; Aloha-h24 - Pomai-h24; Aloha-h24 - Pomai-h48; Aloha-h24 - Taro-h0; Aloha-h24 - Taro-h24; Aloha-h24 - Taro-h4…
thymine	7.7836	1.4454e-06	5.84	1.1327e-05	Aloha-h0 - Aloha-h48; Aloha-h0 - Hanalei-h0; Aloha-h0 - Hanalei-h24; Aloha-h0 - Kokua-h0; Aloha-h0 - Pomai-h0; Aloha-h0 - Taro-h0; Taro-h48 - Aloha-h0; Aloha-h24 - Kokua-h0; Pomai-h48 - Aloha-h24; Taro-h24 - Aloha-h24; Taro-h48 - Aloha-h24; Hanalei-h48 - Aloha-h48; Kokua-h24 - Aloha-h48; Kokua-h48 - Aloha-h48; Pomai-h48 - Aloha-h48; Taro-h24 - Aloha-h48; Taro-h48 - Aloha-h48; Hanalei-h48 - Hanale…
threonic acid	5.1233	8.7193e-05	4.0595	0.00035122	Aloha-h0 - Hanalei-h48; Taro-h24 - Aloha-h0; Taro-h48 - Aloha-h0; Aloha-h24 - Hanalei-h48; Taro-h24 - Aloha-h24; Taro-h48 - Aloha-h24; Hanalei-h0 - Aloha-h48; Kokua-h48 - Aloha-h48; Taro-h0 - Aloha-h48; Taro-h24 - Aloha-h48; Taro-h48 - Aloha-h48; Hanalei-h0 - Hanalei-h48; Hanalei-h0 - Pomai-h0; Hanalei-h0 - Pomai-h24; Hanalei-h24 - Hanalei-h48; Taro-h0 - Hanalei-h24; Taro-h24 - Hanalei-h24; Taro-…
tagatose	2.5671	0.014817	1.8292	0.029038	Pomai-h0 - Aloha-h48; Pomai-h24 - Aloha-h48; Pomai-h48 - Aloha-h48; Taro-h0 - Aloha-h48; Taro-h24 - Aloha-h48; Taro-h48 - Aloha-h48; Pomai-h24 - Hanalei-h0; Taro-h0 - Hanalei-h0; Taro-h24 - Hanalei-h0; Taro-h48 - Hanalei-h0; Pomai-h0 - Hanalei-h24; Pomai-h24 - Hanalei-h24; Pomai-h48 - Hanalei-h24; Taro-h0 - Hanalei-h24; Taro-h24 - Hanalei-h24; Taro-h48 - Hanalei-h24; Pomai-h24 - Hanalei-h48; Taro…
sucrose	25.649	7.0037e-13	12.155	5.031e-11	Aloha-h0 - Aloha-h24; Hanalei-h0 - Aloha-h0; Hanalei-h24 - Aloha-h0; Hanalei-h48 - Aloha-h0; Kokua-h0 - Aloha-h0; Pomai-h0 - Aloha-h0; Pomai-h24 - Aloha-h0; Taro-h0 - Aloha-h0; Hanalei-h0 - Aloha-h24; Hanalei-h24 - Aloha-h24; Hanalei-h48 - Aloha-h24; Kokua-h0 - Aloha-h24; Kokua-h24 - Aloha-h24; Kokua-h48 - Aloha-h24; Pomai-h0 - Aloha-h24; Pomai-h24 - Aloha-h24; Pomai-h48 - Aloha-h24; Taro-h0 - Al…
spermidine	3.9634	0.00075807	3.1203	0.0022379	Aloha-h24 - Aloha-h0; Kokua-h24 - Aloha-h0; Kokua-h48 - Aloha-h0; Aloha-h24 - Aloha-h48; Aloha-h24 - Hanalei-h0; Aloha-h24 - Hanalei-h24; Aloha-h24 - Hanalei-h48; Aloha-h24 - Kokua-h0; Aloha-h24 - Pomai-h0; Aloha-h24 - Pomai-h24; Aloha-h24 - Pomai-h48; Aloha-h24 - Taro-h0; Aloha-h24 - Taro-h24; Aloha-h24 - Taro-h48; Kokua-h48 - Aloha-h48; Aloha-h48 - Taro-h0; Kokua-h48 - Hanalei-h0; Kokua-h48 - H…
shikimic acid	6.6076	7.7927e-06	5.1083	4.4193e-05	Aloha-h0 - Aloha-h48; Aloha-h0 - Kokua-h48; Taro-h24 - Aloha-h0; Taro-h48 - Aloha-h0; Aloha-h24 - Aloha-h48; Hanalei-h0 - Aloha-h24; Hanalei-h24 - Aloha-h24; Hanalei-h48 - Aloha-h24; Kokua-h24 - Aloha-h24; Taro-h0 - Aloha-h24; Taro-h24 - Aloha-h24; Taro-h48 - Aloha-h24; Hanalei-h0 - Aloha-h48; Hanalei-h24 - Aloha-h48; Hanalei-h48 - Aloha-h48; Kokua-h0 - Aloha-h48; Kokua-h24 - Aloha-h48; Kokua-h48…
serine	4.1679	0.00050765	3.2944	0.0016202	Aloha-h0 - Aloha-h24; Aloha-h0 - Aloha-h48; Aloha-h0 - Hanalei-h48; Hanalei-h0 - Aloha-h24; Kokua-h0 - Aloha-h24; Kokua-h24 - Aloha-h24; Kokua-h48 - Aloha-h24; Pomai-h0 - Aloha-h24; Pomai-h24 - Aloha-h24; Pomai-h48 - Aloha-h24; Taro-h0 - Aloha-h24; Taro-h24 - Aloha-h24; Hanalei-h0 - Aloha-h48; Kokua-h0 - Aloha-h48; Kokua-h24 - Aloha-h48; Kokua-h48 - Aloha-h48; Pomai-h0 - Aloha-h48; Pomai-h24 - Al…
saccharic acid	2.3821	0.022585	1.6462	0.041422	Hanalei-h24 - Aloha-h0; Kokua-h24 - Aloha-h0; Kokua-h48 - Aloha-h0; Hanalei-h24 - Aloha-h24; Kokua-h24 - Aloha-h24; Kokua-h48 - Aloha-h24; Hanalei-h0 - Aloha-h48; Hanalei-h24 - Aloha-h48; Kokua-h0 - Aloha-h48; Kokua-h24 - Aloha-h48; Kokua-h48 - Aloha-h48; Pomai-h0 - Aloha-h48; Taro-h0 - Aloha-h48; Hanalei-h0 - Pomai-h48; Hanalei-h24 - Pomai-h48; Hanalei-h24 - Taro-h24; Kokua-h0 - Pomai-h48; Kokua…
ribitol	9.2974	2.0935e-07	6.6791	1.9198e-06	Aloha-h24 - Aloha-h0; Aloha-h0 - Hanalei-h0; Aloha-h0 - Hanalei-h24; Aloha-h0 - Hanalei-h48; Aloha-h0 - Kokua-h0; Aloha-h0 - Pomai-h0; Aloha-h0 - Taro-h0; Aloha-h24 - Hanalei-h0; Aloha-h24 - Hanalei-h24; Aloha-h24 - Hanalei-h48; Aloha-h24 - Kokua-h0; Aloha-h24 - Kokua-h24; Aloha-h24 - Kokua-h48; Aloha-h24 - Pomai-h0; Aloha-h24 - Pomai-h24; Aloha-h24 - Pomai-h48; Aloha-h24 - Taro-h0; Aloha-h24 - T…
raffinose	13.196	3.5275e-09	8.4525	6.6103e-08	Aloha-h0 - Aloha-h24; Aloha-h0 - Aloha-h48; Hanalei-h0 - Aloha-h0; Hanalei-h24 - Aloha-h0; Hanalei-h48 - Aloha-h0; Kokua-h0 - Aloha-h0; Pomai-h0 - Aloha-h0; Taro-h0 - Aloha-h0; Hanalei-h0 - Aloha-h24; Hanalei-h24 - Aloha-h24; Hanalei-h48 - Aloha-h24; Kokua-h0 - Aloha-h24; Kokua-h24 - Aloha-h24; Kokua-h48 - Aloha-h24; Pomai-h0 - Aloha-h24; Pomai-h24 - Aloha-h24; Pomai-h48 - Aloha-h24; Taro-h0 - Al…
putrescine	3.477	0.0020388	2.6906	0.0052618	Aloha-h0 - Aloha-h24; Aloha-h0 - Aloha-h48; Aloha-h0 - Hanalei-h0; Aloha-h0 - Hanalei-h24; Aloha-h0 - Hanalei-h48; Aloha-h0 - Kokua-h0; Aloha-h0 - Kokua-h24; Aloha-h0 - Kokua-h48; Aloha-h0 - Pomai-h0; Aloha-h0 - Pomai-h24; Aloha-h0 - Pomai-h48; Aloha-h0 - Taro-h0; Taro-h24 - Aloha-h24; Kokua-h24 - Aloha-h48; Pomai-h24 - Aloha-h48; Pomai-h48 - Aloha-h48; Taro-h0 - Aloha-h48; Taro-h24 - Aloha-h48; …
pseudo uridine	5.7009	3.2638e-05	4.4863	0.00015411	Aloha-h0 - Hanalei-h0; Aloha-h0 - Kokua-h0; Aloha-h0 - Taro-h0; Aloha-h0 - Taro-h24; Aloha-h48 - Aloha-h24; Hanalei-h48 - Aloha-h24; Kokua-h24 - Aloha-h24; Pomai-h48 - Aloha-h24; Aloha-h24 - Taro-h0; Aloha-h48 - Hanalei-h0; Aloha-h48 - Kokua-h0; Aloha-h48 - Taro-h0; Aloha-h48 - Taro-h24; Hanalei-h24 - Hanalei-h0; Hanalei-h48 - Hanalei-h0; Kokua-h24 - Hanalei-h0; Kokua-h48 - Hanalei-h0; Pomai-h48 …
proline	2.6666	0.011836	1.9268	0.024183	Aloha-h0 - Kokua-h0; Aloha-h0 - Kokua-h24; Pomai-h24 - Aloha-h24; Pomai-h48 - Aloha-h24; Taro-h24 - Aloha-h24; Pomai-h48 - Aloha-h48; Pomai-h48 - Hanalei-h0; Pomai-h48 - Hanalei-h24; Pomai-h24 - Hanalei-h48; Pomai-h48 - Hanalei-h48; Pomai-h0 - Kokua-h0; Pomai-h24 - Kokua-h0; Pomai-h48 - Kokua-h0; Taro-h24 - Kokua-h0; Taro-h48 - Kokua-h0; Pomai-h24 - Kokua-h24; Pomai-h48 - Kokua-h24; Taro-h24 - Ko…
pipecolinic acid	2.7678	0.0094363	2.0252	0.019936	Aloha-h0 - Aloha-h24; Aloha-h0 - Kokua-h0; Aloha-h0 - Kokua-h48; Aloha-h0 - Pomai-h0; Aloha-h0 - Pomai-h24; Hanalei-h24 - Aloha-h24; Taro-h0 - Aloha-h24; Taro-h24 - Aloha-h24; Taro-h48 - Aloha-h24; Aloha-h48 - Kokua-h48; Taro-h24 - Hanalei-h0; Hanalei-h24 - Kokua-h0; Hanalei-h24 - Kokua-h48; Hanalei-h48 - Kokua-h48; Pomai-h48 - Kokua-h0; Taro-h0 - Kokua-h0; Taro-h24 - Kokua-h0; Taro-h48 - Kokua-h…
phenylalanine	5.3772	5.6202e-05	4.2502	0.00024468	Hanalei-h0 - Aloha-h0; Kokua-h0 - Aloha-h0; Pomai-h0 - Aloha-h0; Pomai-h24 - Aloha-h0; Taro-h0 - Aloha-h0; Hanalei-h0 - Aloha-h24; Kokua-h0 - Aloha-h24; Pomai-h0 - Aloha-h24; Pomai-h24 - Aloha-h24; Pomai-h48 - Aloha-h24; Taro-h0 - Aloha-h24; Hanalei-h0 - Aloha-h48; Kokua-h0 - Aloha-h48; Pomai-h0 - Aloha-h48; Pomai-h24 - Aloha-h48; Pomai-h48 - Aloha-h48; Taro-h0 - Aloha-h48; Hanalei-h0 - Hanalei-h…
pentitol	4.9295	0.00012287	3.9106	0.00048142	Aloha-h0 - Hanalei-h0; Aloha-h0 - Hanalei-h24; Aloha-h0 - Hanalei-h48; Aloha-h0 - Kokua-h0; Aloha-h0 - Taro-h0; Aloha-h24 - Hanalei-h0; Aloha-h24 - Hanalei-h24; Aloha-h24 - Hanalei-h48; Aloha-h24 - Kokua-h0; Aloha-h24 - Kokua-h24; Aloha-h24 - Pomai-h0; Aloha-h24 - Pomai-h24; Aloha-h24 - Taro-h0; Aloha-h24 - Taro-h24; Aloha-h48 - Hanalei-h0; Aloha-h48 - Hanalei-h24; Aloha-h48 - Hanalei-h48; Aloha-…
ornithine	3.5776	0.0016548	2.7813	0.0043755	Aloha-h0 - Aloha-h48; Aloha-h0 - Hanalei-h0; Aloha-h0 - Hanalei-h24; Aloha-h0 - Hanalei-h48; Aloha-h0 - Kokua-h0; Aloha-h0 - Kokua-h24; Aloha-h0 - Kokua-h48; Aloha-h0 - Pomai-h0; Aloha-h0 - Taro-h0; Pomai-h48 - Aloha-h24; Pomai-h48 - Aloha-h48; Taro-h24 - Aloha-h48; Taro-h48 - Aloha-h48; Pomai-h48 - Hanalei-h0; Taro-h24 - Hanalei-h0; Taro-h48 - Hanalei-h0; Pomai-h48 - Hanalei-h24; Taro-h24 - Hana…
nicotianamine	3.0514	0.0050509	2.2966	0.011579	Hanalei-h0 - Aloha-h0; Hanalei-h24 - Aloha-h0; Hanalei-h48 - Aloha-h0; Kokua-h24 - Aloha-h0; Pomai-h0 - Aloha-h0; Pomai-h48 - Aloha-h0; Taro-h24 - Aloha-h0; Hanalei-h0 - Aloha-h24; Hanalei-h24 - Aloha-h24; Hanalei-h48 - Aloha-h24; Kokua-h24 - Aloha-h24; Pomai-h0 - Aloha-h24; Pomai-h24 - Aloha-h24; Pomai-h48 - Aloha-h24; Taro-h24 - Aloha-h24; Hanalei-h0 - Aloha-h48; Hanalei-h24 - Aloha-h48; Hanale…
myo-inositol	2.6124	0.013374	1.8737	0.026564	Aloha-h0 - Aloha-h48; Aloha-h24 - Aloha-h48; Kokua-h48 - Aloha-h24; Kokua-h0 - Aloha-h48; Kokua-h24 - Aloha-h48; Kokua-h48 - Aloha-h48; Kokua-h48 - Hanalei-h0; Kokua-h24 - Hanalei-h24; Kokua-h48 - Hanalei-h24; Kokua-h24 - Hanalei-h48; Kokua-h48 - Hanalei-h48; Kokua-h24 - Pomai-h0; Kokua-h24 - Pomai-h24; Kokua-h24 - Pomai-h48; Kokua-h24 - Taro-h0; Kokua-h24 - Taro-h24; Kokua-h24 - Taro-h48; Kokua-…
mucic acid	4.5398	0.00025032	3.6015	0.0008631	Hanalei-h0 - Aloha-h0; Hanalei-h24 - Aloha-h0; Hanalei-h48 - Aloha-h0; Kokua-h0 - Aloha-h0; Kokua-h24 - Aloha-h0; Kokua-h48 - Aloha-h0; Pomai-h0 - Aloha-h0; Pomai-h24 - Aloha-h0; Taro-h0 - Aloha-h0; Kokua-h0 - Aloha-h24; Kokua-h24 - Aloha-h24; Kokua-h48 - Aloha-h24; Kokua-h0 - Aloha-h48; Kokua-h24 - Aloha-h48; Kokua-h48 - Aloha-h48; Kokua-h0 - Hanalei-h0; Kokua-h24 - Hanalei-h0; Kokua-h48 - Hanal…
mevalonic acid	7.3829	2.5155e-06	5.5994	1.7487e-05	Aloha-h24 - Aloha-h0; Aloha-h48 - Aloha-h0; Aloha-h0 - Hanalei-h24; Aloha-h0 - Kokua-h0; Aloha-h0 - Pomai-h0; Taro-h48 - Aloha-h0; Aloha-h24 - Hanalei-h0; Aloha-h24 - Hanalei-h24; Aloha-h24 - Hanalei-h48; Aloha-h24 - Kokua-h0; Aloha-h24 - Kokua-h24; Aloha-h24 - Kokua-h48; Aloha-h24 - Pomai-h0; Aloha-h24 - Pomai-h24; Aloha-h24 - Taro-h0; Aloha-h48 - Hanalei-h0; Aloha-h48 - Hanalei-h24; Aloha-h48 -…
methionine sulfoxide	3.996	0.00071072	3.1483	0.0021125	Hanalei-h0 - Aloha-h0; Kokua-h0 - Aloha-h0; Pomai-h0 - Aloha-h0; Hanalei-h0 - Aloha-h24; Kokua-h0 - Aloha-h24; Pomai-h0 - Aloha-h24; Hanalei-h0 - Aloha-h48; Hanalei-h0 - Hanalei-h24; Hanalei-h0 - Hanalei-h48; Hanalei-h0 - Kokua-h24; Hanalei-h0 - Kokua-h48; Hanalei-h0 - Pomai-h24; Hanalei-h0 - Pomai-h48; Hanalei-h0 - Taro-h0; Hanalei-h0 - Taro-h24; Hanalei-h0 - Taro-h48; Kokua-h0 - Hanalei-h24; Po…
methionine	4.4523	0.00029484	3.5304	0.00097358	Aloha-h24 - Aloha-h0; Aloha-h48 - Aloha-h0; Hanalei-h0 - Aloha-h0; Hanalei-h24 - Aloha-h0; Kokua-h0 - Aloha-h0; Pomai-h0 - Aloha-h0; Taro-h0 - Aloha-h0; Kokua-h0 - Aloha-h24; Aloha-h24 - Kokua-h48; Aloha-h48 - Hanalei-h48; Kokua-h0 - Aloha-h48; Aloha-h48 - Kokua-h48; Hanalei-h0 - Hanalei-h48; Hanalei-h0 - Kokua-h24; Hanalei-h0 - Kokua-h48; Hanalei-h0 - Pomai-h24; Hanalei-h0 - Pomai-h48; Hanalei-h…
melibiose	4.1191	0.00055811	3.2533	0.0017431	Aloha-h0 - Aloha-h48; Aloha-h0 - Hanalei-h0; Aloha-h0 - Kokua-h0; Aloha-h0 - Pomai-h0; Aloha-h0 - Pomai-h24; Aloha-h0 - Taro-h0; Aloha-h0 - Taro-h24; Aloha-h24 - Kokua-h0; Kokua-h48 - Aloha-h24; Kokua-h24 - Aloha-h48; Kokua-h48 - Aloha-h48; Taro-h48 - Aloha-h48; Hanalei-h24 - Hanalei-h0; Kokua-h24 - Hanalei-h0; Kokua-h48 - Hanalei-h0; Taro-h48 - Hanalei-h0; Hanalei-h24 - Kokua-h0; Hanalei-h48 - K…
melezitose	2.6915	0.011193	1.951	0.023306	Aloha-h0 - Aloha-h48; Aloha-h0 - Hanalei-h0; Aloha-h0 - Hanalei-h24; Aloha-h0 - Pomai-h0; Aloha-h0 - Pomai-h48; Aloha-h0 - Taro-h0; Aloha-h24 - Aloha-h48; Aloha-h24 - Hanalei-h0; Hanalei-h48 - Aloha-h48; Kokua-h0 - Aloha-h48; Kokua-h24 - Aloha-h48; Kokua-h48 - Aloha-h48; Pomai-h24 - Aloha-h48; Taro-h24 - Aloha-h48; Taro-h48 - Aloha-h48; Hanalei-h48 - Hanalei-h0; Kokua-h0 - Hanalei-h0; Kokua-h24 -…
mannose-6-phosphate	10.501	5.2608e-08	7.279	6.2983e-07	Aloha-h24 - Aloha-h0; Aloha-h48 - Aloha-h0; Aloha-h0 - Hanalei-h24; Aloha-h0 - Kokua-h0; Aloha-h0 - Pomai-h0; Aloha-h0 - Pomai-h24; Aloha-h48 - Aloha-h24; Aloha-h24 - Hanalei-h0; Aloha-h24 - Hanalei-h24; Aloha-h24 - Hanalei-h48; Aloha-h24 - Kokua-h0; Aloha-h24 - Kokua-h24; Aloha-h24 - Kokua-h48; Aloha-h24 - Pomai-h0; Aloha-h24 - Pomai-h24; Aloha-h24 - Pomai-h48; Aloha-h24 - Taro-h0; Aloha-h24 - T…
mannose	7.5831	1.9024e-06	5.7207	1.3897e-05	Hanalei-h24 - Aloha-h0; Kokua-h0 - Aloha-h0; Pomai-h0 - Aloha-h0; Pomai-h24 - Aloha-h0; Taro-h0 - Aloha-h0; Hanalei-h0 - Aloha-h24; Hanalei-h24 - Aloha-h24; Kokua-h0 - Aloha-h24; Pomai-h0 - Aloha-h24; Pomai-h24 - Aloha-h24; Taro-h0 - Aloha-h24; Hanalei-h0 - Aloha-h48; Hanalei-h24 - Aloha-h48; Kokua-h0 - Aloha-h48; Pomai-h0 - Aloha-h48; Pomai-h24 - Aloha-h48; Taro-h0 - Aloha-h48; Pomai-h24 - Hanal…
mannoheptulose	3.815	0.0010197	2.9915	0.0028724	Aloha-h0 - Hanalei-h24; Aloha-h0 - Hanalei-h48; Kokua-h24 - Aloha-h0; Aloha-h0 - Pomai-h0; Aloha-h0 - Taro-h0; Aloha-h24 - Hanalei-h48; Kokua-h24 - Aloha-h24; Aloha-h48 - Hanalei-h48; Kokua-h24 - Aloha-h48; Aloha-h48 - Pomai-h0; Hanalei-h0 - Hanalei-h48; Kokua-h24 - Hanalei-h0; Kokua-h24 - Hanalei-h24; Kokua-h48 - Hanalei-h24; Kokua-h0 - Hanalei-h48; Kokua-h24 - Hanalei-h48; Kokua-h48 - Hanalei-h…
mannitol	18.552	4.9616e-11	10.304	2.376e-09	Aloha-h0 - Hanalei-h0; Aloha-h0 - Hanalei-h24; Aloha-h0 - Hanalei-h48; Aloha-h0 - Kokua-h0; Aloha-h0 - Pomai-h0; Aloha-h0 - Taro-h0; Aloha-h24 - Hanalei-h0; Aloha-h24 - Hanalei-h24; Aloha-h24 - Hanalei-h48; Aloha-h24 - Kokua-h0; Aloha-h24 - Pomai-h0; Aloha-h24 - Taro-h0; Aloha-h48 - Hanalei-h0; Aloha-h48 - Hanalei-h24; Aloha-h48 - Hanalei-h48; Aloha-h48 - Pomai-h0; Aloha-h48 - Taro-h0; Kokua-h0 -…
maltotriose	4.4269	0.00030933	3.5096	0.0010024	Hanalei-h24 - Aloha-h0; Hanalei-h48 - Aloha-h0; Taro-h48 - Aloha-h0; Hanalei-h24 - Aloha-h24; Hanalei-h48 - Aloha-h24; Kokua-h0 - Aloha-h24; Pomai-h0 - Aloha-h24; Taro-h24 - Aloha-h24; Taro-h48 - Aloha-h24; Hanalei-h24 - Aloha-h48; Hanalei-h48 - Aloha-h48; Kokua-h0 - Aloha-h48; Pomai-h0 - Aloha-h48; Taro-h48 - Aloha-h48; Hanalei-h24 - Hanalei-h0; Hanalei-h48 - Hanalei-h0; Hanalei-h24 - Kokua-h24;…
maltose	11.854	1.2762e-08	7.8941	2.0372e-07	Aloha-h24 - Aloha-h0; Aloha-h48 - Aloha-h0; Hanalei-h0 - Aloha-h0; Hanalei-h24 - Aloha-h0; Hanalei-h48 - Aloha-h0; Kokua-h0 - Aloha-h0; Pomai-h0 - Aloha-h0; Pomai-h24 - Aloha-h0; Pomai-h48 - Aloha-h0; Taro-h0 - Aloha-h0; Taro-h48 - Aloha-h0; Aloha-h24 - Kokua-h24; Aloha-h24 - Kokua-h48; Aloha-h24 - Pomai-h24; Aloha-h24 - Pomai-h48; Aloha-h24 - Taro-h24; Aloha-h24 - Taro-h48; Aloha-h48 - Kokua-h0;…
maltitol	4.2593	0.0004255	3.3711	0.0013686	Kokua-h0 - Aloha-h0; Pomai-h24 - Aloha-h0; Pomai-h48 - Aloha-h0; Taro-h0 - Aloha-h0; Hanalei-h24 - Aloha-h24; Kokua-h0 - Aloha-h24; Pomai-h24 - Aloha-h24; Pomai-h48 - Aloha-h24; Taro-h0 - Aloha-h24; Hanalei-h24 - Aloha-h48; Kokua-h0 - Aloha-h48; Pomai-h24 - Aloha-h48; Pomai-h48 - Aloha-h48; Taro-h0 - Aloha-h48; Kokua-h0 - Hanalei-h0; Pomai-h24 - Hanalei-h0; Pomai-h48 - Hanalei-h0; Taro-h0 - Hanal…
malic acid	10.384	5.9866e-08	7.2228	6.9736e-07	Aloha-h24 - Aloha-h0; Aloha-h48 - Aloha-h0; Hanalei-h0 - Aloha-h0; Hanalei-h24 - Aloha-h0; Hanalei-h48 - Aloha-h0; Kokua-h0 - Aloha-h0; Pomai-h0 - Aloha-h0; Pomai-h24 - Aloha-h0; Taro-h0 - Aloha-h0; Hanalei-h0 - Aloha-h24; Hanalei-h24 - Aloha-h24; Kokua-h0 - Aloha-h24; Pomai-h0 - Aloha-h24; Pomai-h24 - Aloha-h24; Taro-h0 - Aloha-h24; Hanalei-h0 - Aloha-h48; Kokua-h0 - Aloha-h48; Pomai-h0 - Aloha-…
maleimide	2.5669	0.014822	1.8291	0.029038	Aloha-h0 - Aloha-h48; Kokua-h0 - Aloha-h24; Kokua-h24 - Aloha-h24; Hanalei-h0 - Aloha-h48; Kokua-h0 - Aloha-h48; Kokua-h24 - Aloha-h48; Kokua-h48 - Aloha-h48; Pomai-h0 - Aloha-h48; Pomai-h48 - Aloha-h48; Taro-h0 - Aloha-h48; Taro-h24 - Aloha-h48; Kokua-h0 - Hanalei-h24; Kokua-h24 - Hanalei-h24; Pomai-h48 - Hanalei-h24; Kokua-h0 - Hanalei-h48; Kokua-h24 - Hanalei-h48; Pomai-h48 - Hanalei-h48; Koku…
maleic acid	7.971	1.1228e-06	5.9497	8.9613e-06	Hanalei-h0 - Aloha-h0; Hanalei-h24 - Aloha-h0; Kokua-h0 - Aloha-h0; Pomai-h0 - Aloha-h0; Pomai-h24 - Aloha-h0; Taro-h0 - Aloha-h0; Hanalei-h0 - Aloha-h24; Hanalei-h24 - Aloha-h24; Kokua-h0 - Aloha-h24; Pomai-h0 - Aloha-h24; Taro-h0 - Aloha-h24; Hanalei-h0 - Aloha-h48; Hanalei-h24 - Aloha-h48; Kokua-h0 - Aloha-h48; Pomai-h0 - Aloha-h48; Taro-h0 - Aloha-h48; Hanalei-h0 - Hanalei-h48; Hanalei-h0 - K…
lyxose	6.9247	4.8598e-06	5.3134	2.9922e-05	Aloha-h0 - Aloha-h24; Aloha-h0 - Aloha-h48; Hanalei-h0 - Aloha-h24; Hanalei-h24 - Aloha-h24; Hanalei-h48 - Aloha-h24; Kokua-h0 - Aloha-h24; Kokua-h24 - Aloha-h24; Kokua-h48 - Aloha-h24; Pomai-h0 - Aloha-h24; Pomai-h24 - Aloha-h24; Pomai-h48 - Aloha-h24; Taro-h0 - Aloha-h24; Taro-h24 - Aloha-h24; Taro-h48 - Aloha-h24; Hanalei-h0 - Aloha-h48; Hanalei-h24 - Aloha-h48; Hanalei-h48 - Aloha-h48; Kokua-…
lyxitol	23.821	1.8802e-12	11.726	1.1577e-10	Aloha-h24 - Aloha-h0; Aloha-h48 - Aloha-h0; Aloha-h0 - Hanalei-h0; Aloha-h0 - Hanalei-h24; Aloha-h0 - Hanalei-h48; Aloha-h0 - Kokua-h0; Kokua-h48 - Aloha-h0; Aloha-h0 - Pomai-h0; Aloha-h0 - Pomai-h24; Aloha-h0 - Taro-h0; Aloha-h24 - Hanalei-h0; Aloha-h24 - Hanalei-h24; Aloha-h24 - Hanalei-h48; Aloha-h24 - Kokua-h0; Aloha-h24 - Kokua-h24; Aloha-h24 - Kokua-h48; Aloha-h24 - Pomai-h0; Aloha-h24 - Po…
lysine	8.2561	7.704e-07	6.1133	6.3854e-06	Aloha-h0 - Aloha-h48; Aloha-h0 - Hanalei-h0; Aloha-h0 - Hanalei-h24; Aloha-h0 - Hanalei-h48; Aloha-h0 - Kokua-h0; Aloha-h0 - Pomai-h0; Aloha-h0 - Pomai-h24; Aloha-h0 - Taro-h0; Aloha-h24 - Aloha-h48; Aloha-h24 - Hanalei-h0; Aloha-h24 - Hanalei-h24; Aloha-h24 - Hanalei-h48; Aloha-h24 - Kokua-h0; Aloha-h24 - Pomai-h0; Aloha-h24 - Pomai-h24; Aloha-h24 - Taro-h0; Aloha-h48 - Hanalei-h24; Aloha-h48 - …
linolenic acid	2.6536	0.012188	1.9141	0.024662	Aloha-h0 - Pomai-h24; Aloha-h24 - Hanalei-h0; Aloha-h24 - Hanalei-h24; Aloha-h24 - Hanalei-h48; Aloha-h24 - Kokua-h0; Aloha-h24 - Kokua-h24; Aloha-h24 - Kokua-h48; Aloha-h24 - Pomai-h0; Aloha-h24 - Pomai-h24; Aloha-h24 - Pomai-h48; Aloha-h24 - Taro-h0; Aloha-h24 - Taro-h24; Aloha-h48 - Hanalei-h24; Aloha-h48 - Hanalei-h48; Aloha-h48 - Kokua-h0; Aloha-h48 - Kokua-h24; Aloha-h48 - Kokua-h48; Aloha-…
linoleic acid	4.4504	0.00029591	3.5288	0.00097358	Aloha-h24 - Aloha-h0; Aloha-h48 - Aloha-h0; Aloha-h0 - Kokua-h48; Aloha-h0 - Pomai-h24; Aloha-h24 - Hanalei-h0; Aloha-h24 - Hanalei-h24; Aloha-h24 - Hanalei-h48; Aloha-h24 - Kokua-h0; Aloha-h24 - Kokua-h24; Aloha-h24 - Kokua-h48; Aloha-h24 - Pomai-h0; Aloha-h24 - Pomai-h24; Aloha-h24 - Pomai-h48; Aloha-h24 - Taro-h0; Aloha-h24 - Taro-h24; Aloha-h24 - Taro-h48; Aloha-h48 - Hanalei-h0; Aloha-h48 - …
leucine	7.0153	4.2566e-06	5.3709	2.6979e-05	Aloha-h48 - Aloha-h0; Hanalei-h0 - Aloha-h0; Hanalei-h24 - Aloha-h0; Kokua-h0 - Aloha-h0; Pomai-h0 - Aloha-h0; Pomai-h24 - Aloha-h0; Pomai-h48 - Aloha-h0; Taro-h0 - Aloha-h0; Hanalei-h0 - Aloha-h24; Pomai-h0 - Aloha-h24; Pomai-h24 - Aloha-h24; Taro-h0 - Aloha-h24; Hanalei-h0 - Aloha-h48; Aloha-h48 - Kokua-h24; Aloha-h48 - Kokua-h48; Pomai-h0 - Aloha-h48; Hanalei-h0 - Hanalei-h24; Hanalei-h0 - Han…
lactose	7.0596	3.9913e-06	5.3989	2.6427e-05	Aloha-h0 - Aloha-h24; Aloha-h0 - Aloha-h48; Aloha-h0 - Kokua-h0; Aloha-h0 - Kokua-h24; Aloha-h0 - Kokua-h48; Aloha-h0 - Pomai-h24; Aloha-h0 - Pomai-h48; Hanalei-h0 - Aloha-h24; Hanalei-h24 - Aloha-h24; Hanalei-h48 - Aloha-h24; Pomai-h0 - Aloha-h24; Taro-h24 - Aloha-h24; Taro-h48 - Aloha-h24; Hanalei-h0 - Aloha-h48; Hanalei-h24 - Aloha-h48; Hanalei-h48 - Aloha-h48; Pomai-h0 - Aloha-h48; Taro-h0 - …
lactic acid	11.999	1.105e-08	7.9567	1.8317e-07	Aloha-h0 - Hanalei-h0; Aloha-h0 - Kokua-h0; Aloha-h0 - Pomai-h0; Aloha-h0 - Taro-h0; Aloha-h24 - Hanalei-h0; Kokua-h48 - Aloha-h24; Aloha-h24 - Pomai-h0; Pomai-h48 - Aloha-h24; Taro-h24 - Aloha-h24; Taro-h48 - Aloha-h24; Aloha-h48 - Hanalei-h0; Kokua-h48 - Aloha-h48; Aloha-h48 - Pomai-h0; Pomai-h48 - Aloha-h48; Taro-h24 - Aloha-h48; Taro-h48 - Aloha-h48; Hanalei-h24 - Hanalei-h0; Hanalei-h48 - Ha…
isothreonic acid	9.4671	1.7101e-07	6.767	1.6379e-06	Aloha-h48 - Aloha-h0; Kokua-h0 - Aloha-h0; Kokua-h24 - Aloha-h0; Kokua-h48 - Aloha-h0; Aloha-h24 - Hanalei-h24; Aloha-h24 - Hanalei-h48; Kokua-h24 - Aloha-h24; Kokua-h48 - Aloha-h24; Aloha-h24 - Pomai-h0; Aloha-h24 - Pomai-h24; Aloha-h24 - Pomai-h48; Aloha-h24 - Taro-h0; Aloha-h24 - Taro-h24; Aloha-h48 - Hanalei-h0; Aloha-h48 - Hanalei-h24; Aloha-h48 - Hanalei-h48; Kokua-h48 - Aloha-h48; Aloha-h4…
isomaltose	3.6848	0.0013279	2.8768	0.0036453	Aloha-h0 - Hanalei-h0; Aloha-h0 - Hanalei-h24; Aloha-h0 - Hanalei-h48; Aloha-h0 - Kokua-h48; Aloha-h0 - Pomai-h0; Aloha-h0 - Taro-h0; Aloha-h24 - Hanalei-h0; Aloha-h24 - Hanalei-h24; Aloha-h24 - Hanalei-h48; Aloha-h24 - Kokua-h48; Aloha-h24 - Pomai-h0; Aloha-h48 - Hanalei-h24; Kokua-h0 - Hanalei-h0; Kokua-h24 - Hanalei-h0; Pomai-h24 - Hanalei-h0; Pomai-h48 - Hanalei-h0; Taro-h24 - Hanalei-h0; Kok…
isoleucine	5.6513	3.5433e-05	4.4506	0.00016421	Aloha-h24 - Aloha-h0; Hanalei-h0 - Aloha-h0; Hanalei-h24 - Aloha-h0; Kokua-h0 - Aloha-h0; Pomai-h0 - Aloha-h0; Pomai-h24 - Aloha-h0; Taro-h0 - Aloha-h0; Hanalei-h0 - Aloha-h24; Aloha-h24 - Kokua-h24; Pomai-h0 - Aloha-h24; Hanalei-h0 - Aloha-h48; Aloha-h48 - Kokua-h24; Pomai-h0 - Aloha-h48; Hanalei-h0 - Hanalei-h24; Hanalei-h0 - Hanalei-h48; Hanalei-h0 - Kokua-h24; Hanalei-h0 - Kokua-h48; Hanalei-…
isocitric acid	16.781	1.7873e-10	9.7478	6.4195e-09	Hanalei-h0 - Aloha-h0; Hanalei-h24 - Aloha-h0; Hanalei-h48 - Aloha-h0; Kokua-h0 - Aloha-h0; Kokua-h24 - Aloha-h0; Pomai-h0 - Aloha-h0; Pomai-h24 - Aloha-h0; Taro-h0 - Aloha-h0; Hanalei-h0 - Aloha-h24; Hanalei-h24 - Aloha-h24; Hanalei-h48 - Aloha-h24; Kokua-h0 - Aloha-h24; Kokua-h24 - Aloha-h24; Pomai-h0 - Aloha-h24; Aloha-h24 - Pomai-h48; Taro-h0 - Aloha-h24; Hanalei-h0 - Aloha-h48; Hanalei-h24 -…
inulotriose	18.009	7.2666e-11	10.139	3.1319e-09	Hanalei-h0 - Aloha-h0; Hanalei-h24 - Aloha-h0; Hanalei-h48 - Aloha-h0; Kokua-h0 - Aloha-h0; Kokua-h24 - Aloha-h0; Pomai-h0 - Aloha-h0; Pomai-h24 - Aloha-h0; Taro-h0 - Aloha-h0; Hanalei-h0 - Aloha-h24; Hanalei-h24 - Aloha-h24; Hanalei-h48 - Aloha-h24; Kokua-h0 - Aloha-h24; Kokua-h24 - Aloha-h24; Pomai-h0 - Aloha-h24; Pomai-h24 - Aloha-h24; Pomai-h48 - Aloha-h24; Taro-h0 - Aloha-h24; Taro-h24 - Alo…
indole-3-lactate	9.5993	1.4634e-07	6.8346	1.4668e-06	Aloha-h0 - Aloha-h24; Aloha-h0 - Aloha-h48; Aloha-h0 - Hanalei-h0; Aloha-h0 - Hanalei-h24; Aloha-h0 - Kokua-h0; Aloha-h0 - Pomai-h0; Aloha-h0 - Taro-h0; Aloha-h24 - Hanalei-h0; Aloha-h24 - Kokua-h0; Kokua-h48 - Aloha-h24; Aloha-h24 - Pomai-h0; Pomai-h48 - Aloha-h24; Taro-h24 - Aloha-h24; Taro-h48 - Aloha-h24; Aloha-h48 - Hanalei-h0; Aloha-h48 - Kokua-h0; Kokua-h48 - Aloha-h48; Aloha-h48 - Pomai-h…
homocystine	3.8791	0.0008965	3.0474	0.0025589	Aloha-h0 - Aloha-h48; Aloha-h0 - Hanalei-h24; Aloha-h0 - Kokua-h0; Aloha-h0 - Pomai-h0; Aloha-h24 - Aloha-h48; Aloha-h24 - Kokua-h0; Taro-h24 - Aloha-h24; Hanalei-h0 - Aloha-h48; Taro-h24 - Aloha-h48; Taro-h48 - Aloha-h48; Hanalei-h0 - Hanalei-h24; Hanalei-h0 - Hanalei-h48; Hanalei-h0 - Kokua-h0; Hanalei-h0 - Kokua-h48; Hanalei-h0 - Pomai-h0; Hanalei-h0 - Taro-h0; Taro-h24 - Hanalei-h24; Taro-h48…
histidine	5.4727	4.779e-05	4.3207	0.00021235	Aloha-h0 - Aloha-h48; Aloha-h0 - Hanalei-h0; Aloha-h0 - Hanalei-h24; Aloha-h0 - Hanalei-h48; Aloha-h0 - Kokua-h0; Aloha-h0 - Pomai-h0; Aloha-h0 - Pomai-h24; Aloha-h0 - Taro-h0; Aloha-h24 - Aloha-h48; Aloha-h24 - Hanalei-h0; Aloha-h24 - Hanalei-h24; Aloha-h24 - Hanalei-h48; Aloha-h24 - Kokua-h0; Aloha-h24 - Pomai-h0; Aloha-h24 - Taro-h0; Kokua-h24 - Aloha-h48; Kokua-h48 - Aloha-h48; Taro-h24 - Alo…
glycerol-alpha-phosphate	11.696	1.4959e-08	7.8251	2.3027e-07	Aloha-h24 - Aloha-h0; Aloha-h48 - Aloha-h0; Aloha-h0 - Hanalei-h0; Aloha-h0 - Pomai-h0; Aloha-h0 - Pomai-h24; Aloha-h0 - Taro-h0; Aloha-h24 - Hanalei-h0; Aloha-h24 - Hanalei-h24; Aloha-h24 - Hanalei-h48; Aloha-h24 - Kokua-h0; Aloha-h24 - Kokua-h24; Aloha-h24 - Kokua-h48; Aloha-h24 - Pomai-h0; Aloha-h24 - Pomai-h24; Aloha-h24 - Pomai-h48; Aloha-h24 - Taro-h0; Aloha-h24 - Taro-h24; Aloha-h24 - Taro…
glycerol-3-galactoside	4.8	0.00015516	3.8092	0.00057045	Hanalei-h24 - Aloha-h0; Hanalei-h48 - Aloha-h0; Hanalei-h24 - Aloha-h24; Aloha-h24 - Kokua-h24; Aloha-h24 - Kokua-h48; Aloha-h24 - Pomai-h24; Hanalei-h24 - Aloha-h48; Aloha-h48 - Kokua-h48; Aloha-h48 - Pomai-h24; Hanalei-h24 - Hanalei-h0; Hanalei-h0 - Kokua-h48; Hanalei-h0 - Pomai-h24; Hanalei-h24 - Kokua-h0; Hanalei-h24 - Kokua-h24; Hanalei-h24 - Kokua-h48; Hanalei-h24 - Pomai-h0; Hanalei-h24 - …
glycerol	4.8431	0.0001435	3.8431	0.00054254	Aloha-h0 - Aloha-h24; Aloha-h0 - Aloha-h48; Aloha-h0 - Hanalei-h0; Aloha-h0 - Hanalei-h24; Aloha-h0 - Hanalei-h48; Aloha-h0 - Kokua-h0; Aloha-h0 - Pomai-h0; Aloha-h0 - Pomai-h24; Aloha-h0 - Taro-h0; Pomai-h48 - Aloha-h24; Taro-h48 - Aloha-h24; Pomai-h48 - Aloha-h48; Taro-h48 - Aloha-h48; Pomai-h48 - Hanalei-h0; Taro-h24 - Hanalei-h0; Taro-h48 - Hanalei-h0; Kokua-h24 - Hanalei-h24; Kokua-h48 - Han…
glyceric acid	5.3366	6.0244e-05	4.2201	0.00025965	Aloha-h24 - Aloha-h0; Aloha-h48 - Aloha-h0; Hanalei-h0 - Aloha-h0; Kokua-h0 - Aloha-h0; Kokua-h24 - Aloha-h0; Kokua-h48 - Aloha-h0; Pomai-h0 - Aloha-h0; Pomai-h24 - Aloha-h0; Taro-h24 - Aloha-h0; Taro-h48 - Aloha-h0; Kokua-h24 - Aloha-h24; Kokua-h48 - Aloha-h24; Taro-h48 - Aloha-h24; Aloha-h48 - Hanalei-h24; Aloha-h48 - Hanalei-h48; Aloha-h48 - Pomai-h48; Aloha-h48 - Taro-h0; Kokua-h24 - Hanalei-…
glutamine	3.1138	0.0044114	2.3554	0.010527	Aloha-h24 - Aloha-h0; Aloha-h48 - Aloha-h0; Hanalei-h0 - Aloha-h0; Aloha-h24 - Hanalei-h24; Aloha-h24 - Hanalei-h48; Aloha-h24 - Kokua-h0; Aloha-h24 - Kokua-h24; Aloha-h24 - Pomai-h0; Aloha-h24 - Pomai-h24; Aloha-h24 - Pomai-h48; Aloha-h24 - Taro-h0; Aloha-h24 - Taro-h24; Aloha-h24 - Taro-h48; Aloha-h48 - Hanalei-h24; Aloha-h48 - Hanalei-h48; Aloha-h48 - Kokua-h0; Aloha-h48 - Kokua-h24; Aloha-h48…
glucose-6-phosphate	4.0714	0.00061264	3.2128	0.0018727	Aloha-h24 - Aloha-h0; Aloha-h48 - Aloha-h0; Hanalei-h0 - Aloha-h0; Hanalei-h24 - Aloha-h0; Hanalei-h48 - Aloha-h0; Kokua-h0 - Aloha-h0; Kokua-h24 - Aloha-h0; Kokua-h48 - Aloha-h0; Taro-h0 - Aloha-h0; Aloha-h24 - Pomai-h0; Aloha-h24 - Pomai-h24; Aloha-h24 - Pomai-h48; Aloha-h24 - Taro-h24; Aloha-h48 - Pomai-h0; Aloha-h48 - Pomai-h24; Aloha-h48 - Pomai-h48; Aloha-h48 - Taro-h24; Aloha-h48 - Taro-h4…
glucose	14.921	7.8072e-10	9.1075	1.8694e-08	Hanalei-h0 - Aloha-h0; Hanalei-h24 - Aloha-h0; Hanalei-h48 - Aloha-h0; Kokua-h0 - Aloha-h0; Pomai-h0 - Aloha-h0; Pomai-h24 - Aloha-h0; Taro-h0 - Aloha-h0; Hanalei-h0 - Aloha-h24; Hanalei-h24 - Aloha-h24; Hanalei-h48 - Aloha-h24; Kokua-h0 - Aloha-h24; Pomai-h0 - Aloha-h24; Pomai-h24 - Aloha-h24; Taro-h0 - Aloha-h24; Hanalei-h0 - Aloha-h48; Hanalei-h24 - Aloha-h48; Hanalei-h48 - Aloha-h48; Kokua-h0…
gluconic acid	3.9195	0.00082712	3.0824	0.0024251	Hanalei-h24 - Aloha-h0; Hanalei-h48 - Aloha-h0; Kokua-h0 - Aloha-h0; Kokua-h0 - Aloha-h24; Aloha-h24 - Taro-h24; Aloha-h24 - Taro-h48; Aloha-h48 - Pomai-h24; Aloha-h48 - Taro-h24; Aloha-h48 - Taro-h48; Hanalei-h24 - Hanalei-h0; Kokua-h0 - Hanalei-h0; Hanalei-h24 - Kokua-h24; Hanalei-h24 - Kokua-h48; Hanalei-h24 - Pomai-h0; Hanalei-h24 - Pomai-h24; Hanalei-h24 - Pomai-h48; Hanalei-h24 - Taro-h24; …
galacturonic acid	7.6939	1.6335e-06	5.7869	1.2352e-05	Aloha-h0 - Hanalei-h0; Aloha-h0 - Hanalei-h24; Aloha-h0 - Hanalei-h48; Aloha-h0 - Kokua-h0; Aloha-h0 - Kokua-h24; Aloha-h0 - Kokua-h48; Aloha-h0 - Pomai-h0; Aloha-h0 - Pomai-h24; Aloha-h0 - Pomai-h48; Aloha-h0 - Taro-h0; Aloha-h0 - Taro-h24; Aloha-h0 - Taro-h48; Aloha-h24 - Hanalei-h0; Aloha-h24 - Hanalei-h24; Aloha-h24 - Hanalei-h48; Aloha-h24 - Kokua-h0; Aloha-h24 - Kokua-h24; Aloha-h24 - Pomai…
galactonic acid	3.1255	0.0043009	2.3664	0.010356	Hanalei-h24 - Aloha-h0; Hanalei-h48 - Aloha-h0; Hanalei-h24 - Aloha-h24; Hanalei-h48 - Aloha-h24; Hanalei-h24 - Aloha-h48; Hanalei-h48 - Aloha-h48; Hanalei-h24 - Hanalei-h0; Hanalei-h48 - Hanalei-h0; Hanalei-h24 - Kokua-h0; Hanalei-h24 - Kokua-h24; Hanalei-h24 - Kokua-h48; Hanalei-h24 - Pomai-h0; Hanalei-h24 - Pomai-h24; Hanalei-h24 - Pomai-h48; Hanalei-h24 - Taro-h0; Hanalei-h24 - Taro-h24; Hana…
fumaric acid	2.4235	0.020543	1.6873	0.038329	Aloha-h48 - Aloha-h0; Hanalei-h0 - Aloha-h0; Hanalei-h24 - Aloha-h0; Hanalei-h48 - Aloha-h0; Kokua-h0 - Aloha-h0; Kokua-h24 - Aloha-h0; Kokua-h48 - Aloha-h0; Pomai-h0 - Aloha-h0; Pomai-h24 - Aloha-h0; Taro-h0 - Aloha-h0; Hanalei-h24 - Aloha-h24; Hanalei-h24 - Pomai-h48; Hanalei-h24 - Taro-h24; Hanalei-h24 - Taro-h48; Kokua-h0 - Taro-h48; Kokua-h24 - Taro-h48; Pomai-h24 - Taro-h48; Taro-h0 - Taro-…
fructose	10.919	3.3493e-08	7.4751	4.2457e-07	Aloha-h48 - Aloha-h0; Hanalei-h0 - Aloha-h0; Hanalei-h24 - Aloha-h0; Hanalei-h48 - Aloha-h0; Kokua-h0 - Aloha-h0; Kokua-h48 - Aloha-h0; Pomai-h0 - Aloha-h0; Pomai-h24 - Aloha-h0; Pomai-h48 - Aloha-h0; Taro-h0 - Aloha-h0; Taro-h24 - Aloha-h0; Hanalei-h0 - Aloha-h24; Hanalei-h24 - Aloha-h24; Hanalei-h48 - Aloha-h24; Kokua-h0 - Aloha-h24; Pomai-h0 - Aloha-h24; Pomai-h24 - Aloha-h24; Pomai-h48 - Aloh…
erythritol	43.766	4.5122e-16	15.346	1.9448e-13	Aloha-h0 - Aloha-h48; Aloha-h0 - Hanalei-h0; Aloha-h0 - Hanalei-h24; Aloha-h0 - Hanalei-h48; Aloha-h0 - Kokua-h0; Aloha-h0 - Pomai-h0; Aloha-h0 - Pomai-h24; Aloha-h0 - Taro-h0; Aloha-h24 - Aloha-h48; Aloha-h24 - Hanalei-h0; Aloha-h24 - Hanalei-h24; Aloha-h24 - Hanalei-h48; Aloha-h24 - Kokua-h0; Aloha-h24 - Pomai-h0; Aloha-h24 - Pomai-h24; Aloha-h24 - Taro-h0; Aloha-h48 - Hanalei-h0; Aloha-h48 - H…
Dopamine	2.9902	0.0057722	2.2387	0.012643	Aloha-h0 - Aloha-h24; Aloha-h0 - Aloha-h48; Aloha-h0 - Pomai-h0; Aloha-h0 - Pomai-h24; Hanalei-h0 - Aloha-h24; Hanalei-h24 - Aloha-h24; Hanalei-h48 - Aloha-h24; Kokua-h0 - Aloha-h24; Kokua-h24 - Aloha-h24; Kokua-h48 - Aloha-h24; Pomai-h48 - Aloha-h24; Taro-h0 - Aloha-h24; Taro-h24 - Aloha-h24; Taro-h48 - Aloha-h24; Hanalei-h0 - Aloha-h48; Hanalei-h24 - Aloha-h48; Hanalei-h48 - Aloha-h48; Kokua-h0…
dihydroxyacetone	2.3597	0.023775	1.6239	0.04342	Pomai-h0 - Aloha-h0; Taro-h0 - Aloha-h0; Pomai-h0 - Aloha-h24; Pomai-h0 - Aloha-h48; Taro-h0 - Aloha-h48; Pomai-h0 - Hanalei-h0; Pomai-h0 - Hanalei-h24; Pomai-h0 - Hanalei-h48; Pomai-h0 - Kokua-h0; Taro-h0 - Kokua-h0; Pomai-h0 - Kokua-h24; Taro-h0 - Kokua-h24; Pomai-h0 - Kokua-h48; Pomai-h0 - Pomai-h24; Pomai-h0 - Pomai-h48; Pomai-h0 - Taro-h24; Pomai-h0 - Taro-h48; Taro-h0 - Pomai-h24; Taro-h0 -…
dehydroascorbic acid	3.4976	0.0019531	2.7093	0.0050709	Aloha-h0 - Hanalei-h0; Taro-h0 - Aloha-h0; Aloha-h24 - Hanalei-h0; Aloha-h48 - Hanalei-h0; Hanalei-h24 - Aloha-h48; Pomai-h0 - Aloha-h48; Pomai-h24 - Aloha-h48; Pomai-h48 - Aloha-h48; Taro-h0 - Aloha-h48; Taro-h24 - Aloha-h48; Hanalei-h24 - Hanalei-h0; Hanalei-h48 - Hanalei-h0; Kokua-h0 - Hanalei-h0; Kokua-h24 - Hanalei-h0; Pomai-h0 - Hanalei-h0; Pomai-h24 - Hanalei-h0; Pomai-h48 - Hanalei-h0; Ta…
cyanoalanine	2.549	0.015436	1.8115	0.029833	Aloha-h0 - Aloha-h24; Aloha-h0 - Aloha-h48; Aloha-h0 - Hanalei-h24; Kokua-h0 - Aloha-h24; Kokua-h24 - Aloha-h24; Pomai-h24 - Aloha-h24; Pomai-h48 - Aloha-h24; Taro-h24 - Aloha-h24; Hanalei-h0 - Aloha-h48; Hanalei-h48 - Aloha-h48; Kokua-h0 - Aloha-h48; Kokua-h24 - Aloha-h48; Kokua-h48 - Aloha-h48; Pomai-h0 - Aloha-h48; Pomai-h24 - Aloha-h48; Pomai-h48 - Aloha-h48; Taro-h0 - Aloha-h48; Taro-h24 - A…
citric acid	14.404	1.2072e-09	8.9182	2.6015e-08	Aloha-h24 - Aloha-h0; Aloha-h48 - Aloha-h0; Hanalei-h0 - Aloha-h0; Hanalei-h24 - Aloha-h0; Hanalei-h48 - Aloha-h0; Kokua-h0 - Aloha-h0; Kokua-h24 - Aloha-h0; Kokua-h48 - Aloha-h0; Pomai-h0 - Aloha-h0; Pomai-h24 - Aloha-h0; Taro-h0 - Aloha-h0; Hanalei-h0 - Aloha-h24; Hanalei-h24 - Aloha-h24; Hanalei-h48 - Aloha-h24; Kokua-h0 - Aloha-h24; Pomai-h0 - Aloha-h24; Aloha-h24 - Pomai-h48; Taro-h0 - Aloha…
butane-2,3-diol	6.5692	8.2589e-06	5.0831	4.6228e-05	Aloha-h0 - Aloha-h48; Aloha-h0 - Hanalei-h0; Hanalei-h48 - Aloha-h0; Kokua-h48 - Aloha-h0; Aloha-h0 - Pomai-h0; Aloha-h24 - Aloha-h48; Aloha-h24 - Hanalei-h0; Hanalei-h48 - Aloha-h24; Kokua-h48 - Aloha-h24; Aloha-h24 - Pomai-h0; Hanalei-h24 - Aloha-h48; Hanalei-h48 - Aloha-h48; Kokua-h0 - Aloha-h48; Kokua-h24 - Aloha-h48; Kokua-h48 - Aloha-h48; Pomai-h24 - Aloha-h48; Pomai-h48 - Aloha-h48; Taro-h…
beta-gentiobiose	2.895	0.0071151	2.1478	0.01541	Kokua-h0 - Aloha-h0; Pomai-h24 - Aloha-h0; Hanalei-h24 - Aloha-h24; Hanalei-h48 - Aloha-h24; Kokua-h0 - Aloha-h24; Kokua-h24 - Aloha-h24; Pomai-h24 - Aloha-h24; Pomai-h48 - Aloha-h24; Taro-h0 - Aloha-h24; Kokua-h0 - Aloha-h48; Pomai-h24 - Aloha-h48; Kokua-h0 - Hanalei-h0; Pomai-h24 - Hanalei-h0; Hanalei-h24 - Taro-h48; Hanalei-h48 - Taro-h48; Kokua-h0 - Pomai-h0; Kokua-h0 - Taro-h24; Kokua-h0 - T…
azelaic acid	3.3447	0.0026921	2.5699	0.0068253	Hanalei-h0 - Aloha-h0; Hanalei-h24 - Aloha-h0; Hanalei-h48 - Aloha-h0; Kokua-h0 - Aloha-h0; Kokua-h48 - Aloha-h0; Pomai-h0 - Aloha-h0; Pomai-h24 - Aloha-h0; Taro-h0 - Aloha-h0; Taro-h24 - Aloha-h0; Taro-h48 - Aloha-h0; Hanalei-h24 - Aloha-h24; Hanalei-h48 - Aloha-h24; Pomai-h0 - Aloha-h24; Taro-h0 - Aloha-h24; Taro-h24 - Aloha-h24; Hanalei-h0 - Aloha-h48; Hanalei-h24 - Aloha-h48; Hanalei-h48 - Al…
aspartic acid	3.1128	0.0044206	2.3545	0.010527	Aloha-h0 - Aloha-h24; Hanalei-h0 - Aloha-h24; Hanalei-h24 - Aloha-h24; Kokua-h0 - Aloha-h24; Kokua-h24 - Aloha-h24; Kokua-h48 - Aloha-h24; Pomai-h0 - Aloha-h24; Pomai-h24 - Aloha-h24; Pomai-h48 - Aloha-h24; Taro-h0 - Aloha-h24; Taro-h24 - Aloha-h24; Taro-h48 - Aloha-h24; Hanalei-h0 - Aloha-h48; Kokua-h0 - Aloha-h48; Kokua-h24 - Aloha-h48; Kokua-h48 - Aloha-h48; Pomai-h24 - Aloha-h48; Taro-h0 - Al…
asparagine	2.6208	0.013124	1.8819	0.026218	Aloha-h0 - Aloha-h24; Aloha-h0 - Aloha-h48; Aloha-h0 - Hanalei-h24; Aloha-h0 - Hanalei-h48; Aloha-h0 - Taro-h48; Hanalei-h0 - Aloha-h24; Kokua-h0 - Aloha-h24; Kokua-h24 - Aloha-h24; Pomai-h0 - Aloha-h24; Pomai-h24 - Aloha-h24; Pomai-h48 - Aloha-h24; Taro-h0 - Aloha-h24; Hanalei-h0 - Aloha-h48; Kokua-h0 - Aloha-h48; Kokua-h24 - Aloha-h48; Pomai-h0 - Aloha-h48; Pomai-h24 - Aloha-h48; Pomai-h48 - Al…
alpha-ketoglutarate	5.488	4.6571e-05	4.3319	0.00020908	Aloha-h24 - Aloha-h0; Aloha-h48 - Aloha-h0; Hanalei-h24 - Aloha-h0; Hanalei-h48 - Aloha-h0; Hanalei-h48 - Aloha-h24; Aloha-h24 - Kokua-h48; Aloha-h24 - Pomai-h24; Aloha-h24 - Pomai-h48; Aloha-h24 - Taro-h0; Aloha-h24 - Taro-h24; Hanalei-h48 - Aloha-h48; Aloha-h48 - Kokua-h0; Aloha-h48 - Kokua-h48; Aloha-h48 - Pomai-h0; Aloha-h48 - Pomai-h24; Aloha-h48 - Pomai-h48; Aloha-h48 - Taro-h0; Aloha-h48 -…
alpha-aminoadipic acid	9.3803	1.896e-07	6.7222	1.7765e-06	Aloha-h24 - Aloha-h0; Aloha-h48 - Aloha-h0; Aloha-h0 - Kokua-h0; Aloha-h0 - Pomai-h0; Aloha-h0 - Pomai-h24; Aloha-h24 - Hanalei-h0; Aloha-h24 - Hanalei-h24; Aloha-h24 - Hanalei-h48; Aloha-h24 - Kokua-h0; Aloha-h24 - Kokua-h24; Aloha-h24 - Kokua-h48; Aloha-h24 - Pomai-h0; Aloha-h24 - Pomai-h24; Aloha-h24 - Pomai-h48; Aloha-h24 - Taro-h0; Aloha-h24 - Taro-h24; Aloha-h48 - Hanalei-h0; Aloha-h48 - Ha…
alanine	3.3228	0.0028197	2.5498	0.0070656	Aloha-h0 - Hanalei-h24; Aloha-h24 - Hanalei-h24; Aloha-h24 - Hanalei-h48; Aloha-h48 - Hanalei-h24; Aloha-h48 - Hanalei-h48; Aloha-h48 - Kokua-h24; Aloha-h48 - Kokua-h48; Hanalei-h0 - Hanalei-h24; Kokua-h0 - Hanalei-h24; Pomai-h0 - Hanalei-h24; Pomai-h24 - Hanalei-h24; Pomai-h48 - Hanalei-h24; Taro-h0 - Hanalei-h24; Taro-h24 - Hanalei-h24; Taro-h48 - Hanalei-h24; Pomai-h0 - Hanalei-h48; Pomai-h24 …
adenosine	5.097	9.1316e-05	4.0395	0.00036442	Hanalei-h0 - Aloha-h0; Hanalei-h24 - Aloha-h0; Hanalei-h48 - Aloha-h0; Kokua-h0 - Aloha-h0; Pomai-h0 - Aloha-h0; Pomai-h24 - Aloha-h0; Taro-h0 - Aloha-h0; Kokua-h0 - Aloha-h24; Pomai-h0 - Aloha-h24; Kokua-h0 - Aloha-h48; Pomai-h0 - Aloha-h48; Hanalei-h0 - Kokua-h24; Hanalei-h0 - Kokua-h48; Hanalei-h0 - Pomai-h48; Hanalei-h0 - Taro-h24; Hanalei-h0 - Taro-h48; Hanalei-h24 - Kokua-h24; Hanalei-h24 -…
adenine	5.6434	3.5903e-05	4.4449	0.00016462	Aloha-h0 - Kokua-h24; Aloha-h0 - Kokua-h48; Pomai-h0 - Aloha-h0; Aloha-h0 - Taro-h48; Aloha-h24 - Hanalei-h24; Aloha-h24 - Hanalei-h48; Aloha-h24 - Kokua-h24; Aloha-h24 - Kokua-h48; Aloha-h24 - Taro-h24; Aloha-h24 - Taro-h48; Aloha-h48 - Hanalei-h24; Aloha-h48 - Hanalei-h48; Aloha-h48 - Kokua-h24; Aloha-h48 - Kokua-h48; Aloha-h48 - Taro-h24; Aloha-h48 - Taro-h48; Hanalei-h0 - Kokua-h24; Hanalei-h…
aconitic acid	4.4351	0.00030453	3.5164	0.00099435	Hanalei-h0 - Aloha-h0; Hanalei-h24 - Aloha-h0; Hanalei-h48 - Aloha-h0; Hanalei-h0 - Aloha-h24; Hanalei-h24 - Aloha-h24; Hanalei-h48 - Aloha-h24; Kokua-h24 - Aloha-h24; Hanalei-h0 - Aloha-h48; Hanalei-h24 - Aloha-h48; Hanalei-h48 - Aloha-h48; Kokua-h24 - Aloha-h48; Kokua-h48 - Aloha-h48; Taro-h0 - Aloha-h48; Hanalei-h0 - Pomai-h0; Hanalei-h0 - Pomai-h24; Hanalei-h0 - Taro-h24; Hanalei-h0 - Taro-h4…
4-hydroxybutyric acid	8.297	7.304e-07	6.1364	6.1726e-06	Aloha-h24 - Aloha-h0; Aloha-h48 - Aloha-h0; Kokua-h0 - Aloha-h0; Kokua-h48 - Aloha-h0; Aloha-h0 - Pomai-h0; Pomai-h48 - Aloha-h0; Taro-h24 - Aloha-h0; Taro-h48 - Aloha-h0; Aloha-h24 - Hanalei-h0; Aloha-h24 - Hanalei-h24; Aloha-h24 - Hanalei-h48; Aloha-h24 - Kokua-h0; Aloha-h24 - Kokua-h24; Aloha-h24 - Pomai-h0; Aloha-h24 - Pomai-h24; Aloha-h24 - Taro-h0; Aloha-h48 - Hanalei-h0; Aloha-h48 - Hanale…
4-hydroxybenzoate	2.8246	0.0083151	2.0801	0.017742	Aloha-h48 - Aloha-h0; Aloha-h0 - Hanalei-h24; Aloha-h24 - Hanalei-h24; Aloha-h24 - Pomai-h24; Aloha-h48 - Hanalei-h24; Aloha-h48 - Hanalei-h48; Aloha-h48 - Kokua-h0; Aloha-h48 - Kokua-h24; Aloha-h48 - Pomai-h0; Aloha-h48 - Pomai-h24; Aloha-h48 - Pomai-h48; Aloha-h48 - Taro-h0; Aloha-h48 - Taro-h24; Hanalei-h0 - Hanalei-h24; Hanalei-h0 - Pomai-h24; Kokua-h48 - Hanalei-h24; Pomai-h48 - Hanalei-h24;…
3,6-anhydro-D-galactose	11.446	1.9306e-08	7.7143	2.7737e-07	Aloha-h0 - Aloha-h24; Aloha-h0 - Aloha-h48; Hanalei-h0 - Aloha-h0; Pomai-h0 - Aloha-h0; Pomai-h24 - Aloha-h0; Taro-h0 - Aloha-h0; Aloha-h0 - Taro-h48; Hanalei-h0 - Aloha-h24; Hanalei-h24 - Aloha-h24; Hanalei-h48 - Aloha-h24; Kokua-h0 - Aloha-h24; Kokua-h24 - Aloha-h24; Kokua-h48 - Aloha-h24; Pomai-h0 - Aloha-h24; Pomai-h24 - Aloha-h24; Pomai-h48 - Aloha-h24; Taro-h0 - Aloha-h24; Taro-h24 - Aloha-…
3,4-dihydroxyhydrocinnamic acid	3.0683	0.004869	2.3126	0.011222	Aloha-h48 - Aloha-h0; Pomai-h0 - Aloha-h0; Aloha-h24 - Hanalei-h48; Aloha-h24 - Kokua-h24; Aloha-h24 - Kokua-h48; Aloha-h48 - Hanalei-h0; Aloha-h48 - Hanalei-h24; Aloha-h48 - Hanalei-h48; Aloha-h48 - Kokua-h0; Aloha-h48 - Kokua-h24; Aloha-h48 - Kokua-h48; Aloha-h48 - Pomai-h24; Aloha-h48 - Pomai-h48; Aloha-h48 - Taro-h0; Aloha-h48 - Taro-h24; Aloha-h48 - Taro-h48; Hanalei-h0 - Kokua-h48; Hanalei-…
3-phenyllactic acid	6.0618	1.8175e-05	4.7405	9.3256e-05	Aloha-h0 - Hanalei-h0; Aloha-h0 - Hanalei-h24; Aloha-h0 - Kokua-h0; Aloha-h0 - Pomai-h0; Aloha-h0 - Taro-h0; Aloha-h24 - Hanalei-h0; Kokua-h48 - Aloha-h24; Aloha-h24 - Pomai-h0; Aloha-h24 - Taro-h0; Aloha-h48 - Hanalei-h0; Aloha-h48 - Hanalei-h24; Aloha-h48 - Kokua-h0; Aloha-h48 - Pomai-h0; Aloha-h48 - Taro-h0; Hanalei-h48 - Hanalei-h0; Kokua-h24 - Hanalei-h0; Kokua-h48 - Hanalei-h0; Pomai-h24 - …
3-hydroxy-3-methylglutaric acid	39.175	2.1257e-15	14.672	4.581e-13	Aloha-h24 - Aloha-h0; Aloha-h48 - Aloha-h0; Aloha-h0 - Pomai-h48; Aloha-h48 - Aloha-h24; Aloha-h24 - Hanalei-h0; Aloha-h24 - Hanalei-h24; Aloha-h24 - Hanalei-h48; Aloha-h24 - Kokua-h0; Aloha-h24 - Kokua-h24; Aloha-h24 - Kokua-h48; Aloha-h24 - Pomai-h0; Aloha-h24 - Pomai-h24; Aloha-h24 - Pomai-h48; Aloha-h24 - Taro-h0; Aloha-h24 - Taro-h24; Aloha-h24 - Taro-h48; Aloha-h48 - Hanalei-h0; Aloha-h48 -…
2'-deoxyguanosine	2.9973	0.0056834	2.2454	0.012626	Pomai-h0 - Aloha-h0; Taro-h0 - Aloha-h0; Pomai-h0 - Aloha-h24; Taro-h0 - Aloha-h24; Hanalei-h0 - Aloha-h48; Hanalei-h24 - Aloha-h48; Hanalei-h48 - Aloha-h48; Pomai-h0 - Aloha-h48; Pomai-h48 - Aloha-h48; Taro-h0 - Aloha-h48; Taro-h0 - Hanalei-h0; Taro-h0 - Hanalei-h48; Pomai-h0 - Kokua-h0; Taro-h0 - Kokua-h0; Pomai-h0 - Kokua-h24; Taro-h0 - Kokua-h24; Pomai-h0 - Kokua-h48; Taro-h0 - Kokua-h48; Pom…
2-picolinic acid	2.4147	0.020959	1.6786	0.03877	Aloha-h0 - Aloha-h48; Kokua-h24 - Aloha-h0; Kokua-h48 - Aloha-h0; Aloha-h24 - Aloha-h48; Kokua-h24 - Aloha-h24; Kokua-h48 - Aloha-h24; Hanalei-h0 - Aloha-h48; Hanalei-h24 - Aloha-h48; Hanalei-h48 - Aloha-h48; Kokua-h0 - Aloha-h48; Kokua-h24 - Aloha-h48; Kokua-h48 - Aloha-h48; Pomai-h0 - Aloha-h48; Pomai-h24 - Aloha-h48; Pomai-h48 - Aloha-h48; Taro-h0 - Aloha-h48; Taro-h24 - Aloha-h48; Taro-h48 - …
2-monoolein	8.9905	3.0394e-07	6.5172	2.7291e-06	Aloha-h48 - Aloha-h0; Hanalei-h0 - Aloha-h0; Hanalei-h24 - Aloha-h0; Hanalei-h48 - Aloha-h0; Kokua-h0 - Aloha-h0; Pomai-h0 - Aloha-h0; Pomai-h24 - Aloha-h0; Pomai-h48 - Aloha-h0; Taro-h0 - Aloha-h0; Aloha-h48 - Aloha-h24; Hanalei-h0 - Aloha-h24; Hanalei-h24 - Aloha-h24; Hanalei-h48 - Aloha-h24; Kokua-h0 - Aloha-h24; Pomai-h0 - Aloha-h24; Pomai-h24 - Aloha-h24; Taro-h0 - Aloha-h24; Aloha-h48 - Kok…
2-isopropylmalic acid	3.3246	0.002809	2.5514	0.0070656	Aloha-h24 - Hanalei-h0; Aloha-h24 - Kokua-h0; Aloha-h24 - Kokua-h24; Aloha-h24 - Kokua-h48; Aloha-h24 - Pomai-h0; Aloha-h24 - Pomai-h24; Aloha-h24 - Pomai-h48; Aloha-h48 - Hanalei-h0; Aloha-h48 - Kokua-h0; Aloha-h48 - Kokua-h24; Aloha-h48 - Kokua-h48; Aloha-h48 - Pomai-h24; Hanalei-h24 - Hanalei-h0; Hanalei-h48 - Hanalei-h0; Taro-h48 - Hanalei-h0; Hanalei-h24 - Kokua-h0; Hanalei-h24 - Kokua-h24; …
2-hydroxyisovaleric acid	5.1902	7.7585e-05	4.1102	0.00031847	Aloha-h0 - Hanalei-h0; Aloha-h0 - Taro-h0; Aloha-h24 - Hanalei-h0; Aloha-h24 - Kokua-h0; Aloha-h24 - Kokua-h24; Aloha-h24 - Taro-h0; Aloha-h48 - Hanalei-h0; Hanalei-h24 - Hanalei-h0; Hanalei-h48 - Hanalei-h0; Kokua-h0 - Hanalei-h0; Kokua-h24 - Hanalei-h0; Kokua-h48 - Hanalei-h0; Pomai-h0 - Hanalei-h0; Pomai-h24 - Hanalei-h0; Pomai-h48 - Hanalei-h0; Taro-h0 - Hanalei-h0; Taro-h24 - Hanalei-h0; Tar…
2-Hydroxyisocaproic acid	4.7936	0.00015697	3.8042	0.00057045	Kokua-h0 - Aloha-h0; Pomai-h48 - Aloha-h0; Taro-h24 - Aloha-h0; Taro-h48 - Aloha-h0; Kokua-h0 - Aloha-h24; Pomai-h48 - Aloha-h24; Taro-h24 - Aloha-h24; Taro-h48 - Aloha-h24; Aloha-h48 - Pomai-h0; Taro-h24 - Aloha-h48; Taro-h48 - Aloha-h48; Kokua-h0 - Hanalei-h0; Pomai-h48 - Hanalei-h0; Taro-h24 - Hanalei-h0; Taro-h48 - Hanalei-h0; Kokua-h0 - Hanalei-h24; Pomai-h48 - Hanalei-h24; Taro-h24 - Hanale…
2-hydroxyglutaric acid	18.817	4.1344e-11	10.384	2.2274e-09	Aloha-h0 - Hanalei-h0; Aloha-h0 - Hanalei-h24; Aloha-h0 - Hanalei-h48; Aloha-h0 - Kokua-h0; Aloha-h0 - Pomai-h0; Aloha-h0 - Pomai-h24; Aloha-h0 - Taro-h0; Aloha-h24 - Hanalei-h0; Aloha-h24 - Hanalei-h24; Aloha-h24 - Hanalei-h48; Aloha-h24 - Kokua-h0; Kokua-h48 - Aloha-h24; Aloha-h24 - Pomai-h0; Aloha-h24 - Taro-h0; Taro-h24 - Aloha-h24; Taro-h48 - Aloha-h24; Aloha-h48 - Hanalei-h0; Aloha-h48 - Ha…
1-kestose	28.971	1.3529e-13	12.869	1.6508e-11	Aloha-h0 - Aloha-h24; Aloha-h0 - Aloha-h48; Hanalei-h0 - Aloha-h0; Hanalei-h24 - Aloha-h0; Hanalei-h48 - Aloha-h0; Kokua-h0 - Aloha-h0; Pomai-h0 - Aloha-h0; Pomai-h24 - Aloha-h0; Pomai-h48 - Aloha-h0; Taro-h0 - Aloha-h0; Hanalei-h0 - Aloha-h24; Hanalei-h24 - Aloha-h24; Hanalei-h48 - Aloha-h24; Kokua-h0 - Aloha-h24; Kokua-h24 - Aloha-h24; Kokua-h48 - Aloha-h24; Pomai-h0 - Aloha-h24; Pomai-h24 - Al…
523788	2.5014	0.017199	1.7645	0.032801	Taro-h0 - Aloha-h0; Taro-h24 - Aloha-h0; Taro-h48 - Aloha-h0; Taro-h0 - Aloha-h24; Taro-h24 - Aloha-h24; Taro-h48 - Aloha-h24; Pomai-h0 - Aloha-h48; Taro-h0 - Aloha-h48; Taro-h24 - Aloha-h48; Taro-h48 - Aloha-h48; Pomai-h0 - Hanalei-h0; Pomai-h24 - Hanalei-h0; Pomai-h48 - Hanalei-h0; Taro-h0 - Hanalei-h0; Taro-h24 - Hanalei-h0; Taro-h48 - Hanalei-h0; Pomai-h0 - Hanalei-h24; Pomai-h24 - Hanalei-h2…
519654	6.5283	8.7885e-06	5.0561	4.8562e-05	Aloha-h0 - Aloha-h24; Aloha-h0 - Aloha-h48; Aloha-h0 - Hanalei-h0; Aloha-h0 - Hanalei-h24; Aloha-h0 - Hanalei-h48; Aloha-h0 - Kokua-h0; Aloha-h0 - Pomai-h0; Aloha-h0 - Taro-h0; Kokua-h24 - Aloha-h24; Kokua-h48 - Aloha-h24; Pomai-h48 - Aloha-h24; Taro-h24 - Aloha-h24; Taro-h48 - Aloha-h24; Kokua-h24 - Aloha-h48; Kokua-h48 - Aloha-h48; Pomai-h24 - Aloha-h48; Pomai-h48 - Aloha-h48; Taro-h24 - Aloha-…
480021	4.0257	0.00067019	3.1738	0.0020199	Kokua-h0 - Aloha-h0; Pomai-h24 - Aloha-h0; Hanalei-h24 - Aloha-h24; Kokua-h0 - Aloha-h24; Pomai-h24 - Aloha-h24; Pomai-h48 - Aloha-h24; Taro-h0 - Aloha-h24; Hanalei-h24 - Aloha-h48; Kokua-h0 - Aloha-h48; Pomai-h24 - Aloha-h48; Pomai-h48 - Aloha-h48; Taro-h0 - Aloha-h48; Kokua-h0 - Hanalei-h0; Pomai-h24 - Hanalei-h0; Pomai-h48 - Hanalei-h0; Taro-h0 - Hanalei-h0; Hanalei-h24 - Kokua-h48; Hanalei-h2…
472871	6.8364	5.5342e-06	5.2569	3.2675e-05	Hanalei-h0 - Aloha-h0; Hanalei-h24 - Aloha-h0; Hanalei-h48 - Aloha-h0; Kokua-h0 - Aloha-h0; Pomai-h0 - Aloha-h0; Pomai-h24 - Aloha-h0; Taro-h0 - Aloha-h0; Hanalei-h0 - Aloha-h24; Hanalei-h24 - Aloha-h24; Hanalei-h48 - Aloha-h24; Kokua-h0 - Aloha-h24; Pomai-h0 - Aloha-h24; Pomai-h24 - Aloha-h24; Taro-h0 - Aloha-h24; Hanalei-h0 - Aloha-h48; Hanalei-h24 - Aloha-h48; Hanalei-h48 - Aloha-h48; Kokua-h0…
471791	3.5619	0.0017094	2.7672	0.0044923	Hanalei-h24 - Aloha-h0; Kokua-h0 - Aloha-h0; Pomai-h0 - Aloha-h0; Taro-h0 - Aloha-h0; Aloha-h24 - Taro-h48; Hanalei-h24 - Aloha-h48; Kokua-h0 - Aloha-h48; Pomai-h0 - Aloha-h48; Taro-h0 - Aloha-h48; Hanalei-h0 - Hanalei-h48; Hanalei-h0 - Kokua-h48; Hanalei-h0 - Taro-h48; Hanalei-h24 - Hanalei-h48; Hanalei-h24 - Kokua-h48; Hanalei-h24 - Pomai-h48; Hanalei-h24 - Taro-h24; Hanalei-h24 - Taro-h48; Kok…
425117	3.0816	0.0047305	2.3251	0.011081	Aloha-h48 - Aloha-h0; Aloha-h24 - Hanalei-h0; Aloha-h24 - Hanalei-h24; Aloha-h24 - Kokua-h0; Aloha-h24 - Pomai-h0; Aloha-h24 - Pomai-h24; Aloha-h48 - Hanalei-h0; Aloha-h48 - Hanalei-h24; Aloha-h48 - Hanalei-h48; Aloha-h48 - Kokua-h0; Aloha-h48 - Kokua-h48; Aloha-h48 - Pomai-h0; Aloha-h48 - Pomai-h24; Aloha-h48 - Pomai-h48; Aloha-h48 - Taro-h0; Aloha-h48 - Taro-h24; Aloha-h48 - Taro-h48; Kokua-h24…
417938	4.0739	0.00060971	3.2149	0.0018727	Aloha-h48 - Aloha-h0; Hanalei-h24 - Aloha-h0; Pomai-h0 - Aloha-h0; Aloha-h24 - Kokua-h24; Aloha-h24 - Kokua-h48; Aloha-h24 - Taro-h24; Aloha-h24 - Taro-h48; Aloha-h48 - Hanalei-h48; Aloha-h48 - Kokua-h0; Aloha-h48 - Kokua-h24; Aloha-h48 - Kokua-h48; Aloha-h48 - Pomai-h48; Aloha-h48 - Taro-h24; Aloha-h48 - Taro-h48; Hanalei-h0 - Kokua-h24; Hanalei-h0 - Kokua-h48; Hanalei-h0 - Taro-h24; Hanalei-h0 …
417922	4.6624	0.00019947	3.7001	0.0007047	Aloha-h0 - Aloha-h24; Aloha-h0 - Aloha-h48; Hanalei-h48 - Aloha-h24; Kokua-h0 - Aloha-h24; Kokua-h24 - Aloha-h24; Kokua-h48 - Aloha-h24; Pomai-h0 - Aloha-h24; Pomai-h24 - Aloha-h24; Pomai-h48 - Aloha-h24; Taro-h0 - Aloha-h24; Taro-h24 - Aloha-h24; Taro-h48 - Aloha-h24; Hanalei-h0 - Aloha-h48; Hanalei-h24 - Aloha-h48; Hanalei-h48 - Aloha-h48; Kokua-h0 - Aloha-h48; Kokua-h24 - Aloha-h48; Kokua-h48 …
406890	2.42	0.020707	1.6839	0.038468	Aloha-h0 - Kokua-h0; Aloha-h0 - Pomai-h0; Kokua-h48 - Aloha-h24; Taro-h48 - Aloha-h24; Aloha-h48 - Kokua-h0; Taro-h48 - Hanalei-h0; Hanalei-h24 - Kokua-h0; Hanalei-h48 - Kokua-h0; Kokua-h48 - Kokua-h0; Taro-h0 - Kokua-h0; Taro-h24 - Kokua-h0; Taro-h48 - Kokua-h0; Taro-h48 - Kokua-h24; Kokua-h48 - Pomai-h0; Kokua-h48 - Pomai-h24; Kokua-h48 - Pomai-h48; Taro-h0 - Pomai-h0; Taro-h24 - Pomai-h0; Taro…
403856	17.819	8.3248e-11	10.08	3.2618e-09	Aloha-h0 - Aloha-h48; Aloha-h0 - Hanalei-h0; Aloha-h0 - Hanalei-h24; Aloha-h0 - Hanalei-h48; Aloha-h0 - Kokua-h0; Aloha-h0 - Kokua-h24; Aloha-h0 - Kokua-h48; Aloha-h0 - Pomai-h0; Aloha-h0 - Pomai-h24; Aloha-h0 - Pomai-h48; Aloha-h0 - Taro-h0; Aloha-h0 - Taro-h24; Aloha-h0 - Taro-h48; Aloha-h24 - Aloha-h48; Aloha-h24 - Hanalei-h0; Aloha-h24 - Hanalei-h24; Aloha-h24 - Hanalei-h48; Aloha-h24 - Kokua…
396038	6.0258	1.9252e-05	4.7155	9.762e-05	Aloha-h0 - Aloha-h24; Aloha-h0 - Aloha-h48; Aloha-h0 - Hanalei-h0; Aloha-h0 - Hanalei-h24; Aloha-h0 - Hanalei-h48; Aloha-h0 - Kokua-h0; Aloha-h0 - Kokua-h48; Aloha-h0 - Pomai-h0; Aloha-h0 - Pomai-h24; Aloha-h0 - Taro-h0; Pomai-h48 - Aloha-h24; Taro-h24 - Aloha-h24; Kokua-h24 - Aloha-h48; Pomai-h48 - Aloha-h48; Taro-h24 - Aloha-h48; Taro-h48 - Aloha-h48; Kokua-h24 - Hanalei-h0; Pomai-h48 - Hanalei…
390194	7.4965	2.1456e-06	5.6684	1.516e-05	Aloha-h0 - Aloha-h24; Aloha-h0 - Aloha-h48; Aloha-h0 - Kokua-h48; Pomai-h0 - Aloha-h0; Pomai-h24 - Aloha-h0; Hanalei-h48 - Aloha-h24; Pomai-h0 - Aloha-h24; Pomai-h24 - Aloha-h24; Pomai-h48 - Aloha-h24; Taro-h24 - Aloha-h24; Hanalei-h48 - Aloha-h48; Kokua-h24 - Aloha-h48; Pomai-h0 - Aloha-h48; Pomai-h24 - Aloha-h48; Pomai-h48 - Aloha-h48; Taro-h24 - Aloha-h48; Taro-h48 - Aloha-h48; Pomai-h0 - Hana…
385007	4.1369	0.00053909	3.2683	0.001696	Hanalei-h24 - Aloha-h0; Pomai-h0 - Aloha-h0; Pomai-h24 - Aloha-h0; Pomai-h48 - Aloha-h0; Taro-h0 - Aloha-h0; Taro-h24 - Aloha-h0; Hanalei-h0 - Aloha-h24; Hanalei-h24 - Aloha-h24; Hanalei-h48 - Aloha-h24; Kokua-h0 - Aloha-h24; Pomai-h0 - Aloha-h24; Pomai-h24 - Aloha-h24; Pomai-h48 - Aloha-h24; Taro-h0 - Aloha-h24; Taro-h24 - Aloha-h24; Hanalei-h0 - Aloha-h48; Hanalei-h24 - Aloha-h48; Hanalei-h48 -…
382621	3.1607	0.0039869	2.3994	0.0096538	Hanalei-h0 - Aloha-h0; Pomai-h0 - Aloha-h0; Hanalei-h0 - Aloha-h24; Pomai-h0 - Aloha-h24; Hanalei-h0 - Aloha-h48; Hanalei-h24 - Aloha-h48; Hanalei-h48 - Aloha-h48; Kokua-h0 - Aloha-h48; Kokua-h24 - Aloha-h48; Pomai-h0 - Aloha-h48; Pomai-h24 - Aloha-h48; Pomai-h48 - Aloha-h48; Taro-h0 - Aloha-h48; Hanalei-h0 - Hanalei-h24; Hanalei-h0 - Kokua-h24; Hanalei-h0 - Kokua-h48; Hanalei-h0 - Taro-h24; Hana…
376826	10.591	4.7697e-08	7.3215	5.8735e-07	Aloha-h48 - Aloha-h0; Aloha-h0 - Hanalei-h0; Kokua-h0 - Aloha-h0; Kokua-h24 - Aloha-h0; Kokua-h48 - Aloha-h0; Aloha-h0 - Pomai-h0; Aloha-h24 - Hanalei-h0; Aloha-h24 - Hanalei-h24; Kokua-h0 - Aloha-h24; Kokua-h24 - Aloha-h24; Kokua-h48 - Aloha-h24; Aloha-h24 - Pomai-h0; Aloha-h24 - Pomai-h48; Aloha-h24 - Taro-h0; Aloha-h48 - Hanalei-h0; Aloha-h48 - Hanalei-h24; Aloha-h48 - Hanalei-h48; Aloha-h48 -…
371546	5.2805	6.6345e-05	4.1782	0.00028034	Hanalei-h0 - Aloha-h0; Hanalei-h24 - Aloha-h0; Hanalei-h48 - Aloha-h0; Kokua-h0 - Aloha-h0; Pomai-h0 - Aloha-h0; Taro-h0 - Aloha-h0; Hanalei-h0 - Aloha-h24; Hanalei-h24 - Aloha-h24; Hanalei-h48 - Aloha-h24; Kokua-h0 - Aloha-h24; Pomai-h0 - Aloha-h24; Taro-h0 - Aloha-h24; Hanalei-h0 - Aloha-h48; Hanalei-h24 - Aloha-h48; Hanalei-h48 - Aloha-h48; Kokua-h0 - Aloha-h48; Pomai-h0 - Aloha-h48; Taro-h0 -…
371280	2.4047	0.021446	1.6687	0.0395	Pomai-h0 - Aloha-h24; Taro-h0 - Aloha-h24; Taro-h24 - Aloha-h24; Taro-h48 - Aloha-h24; Pomai-h0 - Aloha-h48; Taro-h0 - Aloha-h48; Taro-h24 - Aloha-h48; Taro-h48 - Aloha-h48; Taro-h0 - Hanalei-h0; Taro-h24 - Hanalei-h0; Taro-h48 - Hanalei-h0; Taro-h0 - Hanalei-h24; Taro-h24 - Hanalei-h24; Taro-h48 - Hanalei-h24; Taro-h0 - Hanalei-h48; Taro-h24 - Hanalei-h48; Taro-h48 - Hanalei-h48; Kokua-h48 - Kok…
370904	7.5864	1.8938e-06	5.7227	1.3897e-05	Aloha-h0 - Aloha-h24; Aloha-h0 - Aloha-h48; Aloha-h0 - Hanalei-h0; Hanalei-h0 - Aloha-h24; Hanalei-h24 - Aloha-h24; Hanalei-h48 - Aloha-h24; Kokua-h0 - Aloha-h24; Kokua-h24 - Aloha-h24; Kokua-h48 - Aloha-h24; Pomai-h0 - Aloha-h24; Pomai-h24 - Aloha-h24; Pomai-h48 - Aloha-h24; Taro-h0 - Aloha-h24; Taro-h24 - Aloha-h24; Taro-h48 - Aloha-h24; Hanalei-h0 - Aloha-h48; Hanalei-h24 - Aloha-h48; Hanalei-…
362287	7.0171	4.2454e-06	5.3721	2.6979e-05	Aloha-h48 - Aloha-h0; Aloha-h48 - Aloha-h24; Aloha-h24 - Kokua-h0; Aloha-h24 - Pomai-h24; Aloha-h24 - Taro-h0; Aloha-h48 - Hanalei-h0; Aloha-h48 - Hanalei-h24; Aloha-h48 - Hanalei-h48; Aloha-h48 - Kokua-h0; Aloha-h48 - Kokua-h24; Aloha-h48 - Kokua-h48; Aloha-h48 - Pomai-h0; Aloha-h48 - Pomai-h24; Aloha-h48 - Pomai-h48; Aloha-h48 - Taro-h0; Aloha-h48 - Taro-h24; Aloha-h48 - Taro-h48; Hanalei-h0 - …
348913	2.7867	0.0090471	2.0435	0.019208	Taro-h0 - Aloha-h0; Taro-h24 - Aloha-h0; Taro-h48 - Aloha-h0; Kokua-h48 - Aloha-h24; Pomai-h0 - Aloha-h24; Pomai-h48 - Aloha-h24; Taro-h0 - Aloha-h24; Taro-h24 - Aloha-h24; Taro-h48 - Aloha-h24; Kokua-h48 - Aloha-h48; Pomai-h0 - Aloha-h48; Taro-h0 - Aloha-h48; Taro-h24 - Aloha-h48; Taro-h48 - Aloha-h48; Kokua-h48 - Hanalei-h0; Taro-h0 - Hanalei-h0; Taro-h24 - Hanalei-h0; Taro-h48 - Hanalei-h0; Ta…
345140	6.7363	6.4223e-06	5.1923	3.7406e-05	Hanalei-h48 - Aloha-h0; Kokua-h24 - Aloha-h0; Kokua-h48 - Aloha-h0; Kokua-h24 - Aloha-h24; Kokua-h48 - Aloha-h24; Kokua-h24 - Aloha-h48; Kokua-h48 - Aloha-h48; Hanalei-h48 - Hanalei-h0; Kokua-h24 - Hanalei-h0; Kokua-h48 - Hanalei-h0; Kokua-h24 - Hanalei-h24; Kokua-h48 - Hanalei-h24; Kokua-h48 - Hanalei-h48; Hanalei-h48 - Pomai-h0; Hanalei-h48 - Pomai-h24; Hanalei-h48 - Pomai-h48; Hanalei-h48 - Ta…
334654	5.9657	2.1199e-05	4.6737	0.00010502	Aloha-h0 - Aloha-h24; Aloha-h0 - Aloha-h48; Aloha-h0 - Kokua-h24; Aloha-h0 - Kokua-h48; Hanalei-h0 - Aloha-h24; Hanalei-h24 - Aloha-h24; Hanalei-h48 - Aloha-h24; Pomai-h0 - Aloha-h24; Pomai-h24 - Aloha-h24; Pomai-h48 - Aloha-h24; Taro-h0 - Aloha-h24; Taro-h24 - Aloha-h24; Hanalei-h0 - Aloha-h48; Hanalei-h24 - Aloha-h48; Hanalei-h48 - Aloha-h48; Kokua-h0 - Aloha-h48; Pomai-h0 - Aloha-h48; Pomai-h2…
330511	2.355	0.02403	1.6193	0.043516	Aloha-h48 - Aloha-h0; Aloha-h48 - Hanalei-h0; Aloha-h48 - Kokua-h0; Aloha-h48 - Pomai-h0; Aloha-h48 - Pomai-h24; Aloha-h48 - Pomai-h48; Kokua-h48 - Hanalei-h0; Taro-h48 - Hanalei-h0; Hanalei-h48 - Kokua-h0; Kokua-h48 - Kokua-h0; Taro-h48 - Kokua-h0; Kokua-h48 - Pomai-h0; Kokua-h48 - Pomai-h24; Kokua-h48 - Pomai-h48; Taro-h48 - Pomai-h0; Taro-h48 - Pomai-h24; Taro-h48 - Pomai-h48
330286	5.9295	2.2474e-05	4.6483	0.00011007	Aloha-h0 - Hanalei-h0; Aloha-h0 - Hanalei-h24; Aloha-h0 - Hanalei-h48; Aloha-h0 - Kokua-h0; Aloha-h0 - Kokua-h24; Aloha-h0 - Kokua-h48; Aloha-h0 - Pomai-h0; Aloha-h0 - Pomai-h24; Aloha-h0 - Pomai-h48; Aloha-h0 - Taro-h0; Aloha-h0 - Taro-h24; Aloha-h24 - Hanalei-h0; Aloha-h24 - Hanalei-h24; Aloha-h24 - Kokua-h0; Aloha-h24 - Kokua-h24; Aloha-h24 - Kokua-h48; Aloha-h24 - Pomai-h0; Aloha-h24 - Pomai-…
327359	9.9558	9.6881e-08	7.0138	1.0707e-06	Aloha-h48 - Aloha-h0; Taro-h24 - Aloha-h0; Taro-h48 - Aloha-h0; Aloha-h48 - Aloha-h24; Aloha-h24 - Hanalei-h0; Aloha-h24 - Hanalei-h24; Aloha-h24 - Hanalei-h48; Aloha-h24 - Kokua-h0; Aloha-h24 - Kokua-h48; Aloha-h24 - Pomai-h0; Aloha-h24 - Pomai-h24; Aloha-h24 - Pomai-h48; Aloha-h24 - Taro-h0; Taro-h48 - Aloha-h24; Aloha-h48 - Hanalei-h0; Aloha-h48 - Hanalei-h24; Aloha-h48 - Hanalei-h48; Aloha-h4…
229030	2.5845	0.014243	1.8464	0.02816	Pomai-h0 - Aloha-h0; Pomai-h48 - Aloha-h0; Taro-h48 - Aloha-h0; Pomai-h0 - Hanalei-h0; Pomai-h24 - Hanalei-h0; Pomai-h48 - Hanalei-h0; Taro-h24 - Hanalei-h0; Taro-h48 - Hanalei-h0; Pomai-h0 - Hanalei-h24; Pomai-h24 - Hanalei-h24; Pomai-h48 - Hanalei-h24; Taro-h24 - Hanalei-h24; Taro-h48 - Hanalei-h24; Pomai-h0 - Hanalei-h48; Pomai-h24 - Hanalei-h48; Pomai-h48 - Hanalei-h48; Taro-h48 - Hanalei-h48…
215881	6.6124	7.736e-06	5.1115	4.4193e-05	Kokua-h24 - Aloha-h0; Kokua-h48 - Aloha-h0; Aloha-h24 - Hanalei-h24; Kokua-h24 - Aloha-h24; Kokua-h48 - Aloha-h24; Aloha-h48 - Hanalei-h0; Aloha-h48 - Hanalei-h24; Aloha-h48 - Hanalei-h48; Kokua-h48 - Aloha-h48; Aloha-h48 - Taro-h0; Kokua-h0 - Hanalei-h0; Kokua-h24 - Hanalei-h0; Kokua-h48 - Hanalei-h0; Taro-h48 - Hanalei-h0; Kokua-h0 - Hanalei-h24; Kokua-h24 - Hanalei-h24; Kokua-h48 - Hanalei-h24…
214552	8.8252	3.729e-07	6.4284	3.28e-06	Aloha-h0 - Aloha-h24; Aloha-h0 - Aloha-h48; Hanalei-h0 - Aloha-h0; Hanalei-h24 - Aloha-h0; Pomai-h0 - Aloha-h0; Pomai-h24 - Aloha-h0; Taro-h0 - Aloha-h0; Taro-h24 - Aloha-h0; Hanalei-h0 - Aloha-h24; Hanalei-h24 - Aloha-h24; Hanalei-h48 - Aloha-h24; Kokua-h0 - Aloha-h24; Kokua-h24 - Aloha-h24; Kokua-h48 - Aloha-h24; Pomai-h0 - Aloha-h24; Pomai-h24 - Aloha-h24; Pomai-h48 - Aloha-h24; Taro-h0 - Aloh…
214373	2.656	0.012122	1.9164	0.024645	Hanalei-h0 - Aloha-h0; Hanalei-h24 - Aloha-h0; Kokua-h0 - Aloha-h0; Taro-h0 - Aloha-h0; Taro-h24 - Aloha-h0; Taro-h0 - Aloha-h24; Hanalei-h0 - Aloha-h48; Hanalei-h24 - Aloha-h48; Kokua-h0 - Aloha-h48; Taro-h0 - Aloha-h48; Taro-h24 - Aloha-h48; Hanalei-h0 - Kokua-h48; Hanalei-h0 - Pomai-h0; Hanalei-h0 - Taro-h48; Hanalei-h24 - Kokua-h48; Hanalei-h24 - Pomai-h0; Hanalei-h24 - Pomai-h24; Hanalei-h24…
210292	15.293	5.7422e-10	9.2409	1.4558e-08	Aloha-h0 - Hanalei-h0; Aloha-h0 - Hanalei-h24; Aloha-h0 - Hanalei-h48; Aloha-h0 - Kokua-h0; Aloha-h0 - Pomai-h0; Aloha-h0 - Pomai-h24; Aloha-h0 - Pomai-h48; Aloha-h0 - Taro-h0; Aloha-h0 - Taro-h24; Aloha-h0 - Taro-h48; Aloha-h24 - Hanalei-h0; Aloha-h24 - Hanalei-h24; Aloha-h24 - Hanalei-h48; Aloha-h24 - Kokua-h0; Aloha-h24 - Pomai-h0; Aloha-h24 - Pomai-h24; Aloha-h24 - Pomai-h48; Aloha-h24 - Taro…
210272	7.0501	4.0468e-06	5.3929	2.6427e-05	Hanalei-h24 - Aloha-h0; Hanalei-h48 - Aloha-h0; Kokua-h0 - Aloha-h0; Pomai-h0 - Aloha-h0; Taro-h0 - Aloha-h0; Hanalei-h0 - Aloha-h24; Hanalei-h24 - Aloha-h24; Hanalei-h48 - Aloha-h24; Kokua-h0 - Aloha-h24; Pomai-h0 - Aloha-h24; Pomai-h24 - Aloha-h24; Taro-h0 - Aloha-h24; Hanalei-h0 - Aloha-h48; Hanalei-h24 - Aloha-h48; Hanalei-h48 - Aloha-h48; Kokua-h0 - Aloha-h48; Pomai-h0 - Aloha-h48; Pomai-h24…
209171	12.52	6.6495e-09	8.1772	1.1464e-07	Hanalei-h0 - Aloha-h0; Hanalei-h24 - Aloha-h0; Hanalei-h48 - Aloha-h0; Kokua-h0 - Aloha-h0; Pomai-h0 - Aloha-h0; Pomai-h24 - Aloha-h0; Taro-h0 - Aloha-h0; Hanalei-h0 - Aloha-h24; Hanalei-h24 - Aloha-h24; Hanalei-h48 - Aloha-h24; Kokua-h0 - Aloha-h24; Pomai-h0 - Aloha-h24; Pomai-h24 - Aloha-h24; Taro-h0 - Aloha-h24; Hanalei-h0 - Aloha-h48; Hanalei-h24 - Aloha-h48; Hanalei-h48 - Aloha-h48; Kokua-h0…
208244	2.8429	0.0079852	2.0977	0.017122	Aloha-h24 - Aloha-h0; Aloha-h48 - Aloha-h0; Hanalei-h24 - Aloha-h0; Hanalei-h48 - Aloha-h0; Kokua-h0 - Aloha-h0; Kokua-h48 - Aloha-h0; Pomai-h0 - Aloha-h0; Pomai-h24 - Aloha-h0; Taro-h0 - Aloha-h0; Aloha-h24 - Kokua-h24; Aloha-h24 - Taro-h48; Aloha-h48 - Hanalei-h0; Aloha-h48 - Hanalei-h24; Aloha-h48 - Hanalei-h48; Aloha-h48 - Kokua-h0; Aloha-h48 - Kokua-h24; Aloha-h48 - Pomai-h0; Aloha-h48 - Pom…
205795	2.8532	0.0078053	2.1076	0.01682	Hanalei-h24 - Aloha-h0; Hanalei-h48 - Aloha-h0; Kokua-h24 - Aloha-h0; Kokua-h48 - Aloha-h0; Hanalei-h24 - Aloha-h48; Hanalei-h48 - Aloha-h48; Kokua-h24 - Aloha-h48; Kokua-h48 - Aloha-h48; Hanalei-h0 - Pomai-h0; Hanalei-h0 - Pomai-h24; Hanalei-h0 - Pomai-h48; Hanalei-h24 - Pomai-h0; Hanalei-h24 - Pomai-h24; Hanalei-h24 - Pomai-h48; Hanalei-h48 - Pomai-h0; Hanalei-h48 - Pomai-h24; Hanalei-h48 - Pom…
190407	2.7415	0.010008	1.9997	0.02104	Aloha-h0 - Aloha-h24; Aloha-h0 - Aloha-h48; Hanalei-h0 - Aloha-h24; Hanalei-h48 - Aloha-h24; Kokua-h0 - Aloha-h24; Kokua-h24 - Aloha-h24; Pomai-h48 - Aloha-h24; Taro-h0 - Aloha-h24; Hanalei-h0 - Aloha-h48; Hanalei-h48 - Aloha-h48; Kokua-h0 - Aloha-h48; Kokua-h24 - Aloha-h48; Kokua-h48 - Aloha-h48; Pomai-h0 - Aloha-h48; Pomai-h48 - Aloha-h48; Taro-h0 - Aloha-h48; Taro-h24 - Aloha-h48; Taro-h48 - A…
190007	2.5604	0.015042	1.8227	0.029286	Aloha-h48 - Aloha-h0; Hanalei-h48 - Aloha-h0; Pomai-h0 - Aloha-h0; Hanalei-h48 - Aloha-h24; Aloha-h48 - Kokua-h24; Aloha-h48 - Kokua-h48; Aloha-h48 - Pomai-h48; Aloha-h48 - Taro-h0; Aloha-h48 - Taro-h24; Aloha-h48 - Taro-h48; Hanalei-h0 - Pomai-h48; Hanalei-h48 - Hanalei-h24; Hanalei-h48 - Kokua-h0; Hanalei-h48 - Kokua-h24; Hanalei-h48 - Kokua-h48; Hanalei-h48 - Pomai-h24; Hanalei-h48 - Pomai-h48…
188968	3.2002	0.0036622	2.4363	0.0089682	Aloha-h0 - Aloha-h24; Hanalei-h0 - Aloha-h24; Hanalei-h24 - Aloha-h24; Kokua-h0 - Aloha-h24; Kokua-h24 - Aloha-h24; Kokua-h48 - Aloha-h24; Pomai-h0 - Aloha-h24; Taro-h48 - Aloha-h24; Hanalei-h0 - Aloha-h48; Hanalei-h24 - Aloha-h48; Kokua-h0 - Aloha-h48; Kokua-h24 - Aloha-h48; Kokua-h48 - Aloha-h48; Hanalei-h0 - Taro-h0; Hanalei-h24 - Hanalei-h48; Hanalei-h24 - Pomai-h24; Hanalei-h24 - Taro-h0; Ko…
188922	4.6249	0.00021372	3.6702	0.00074889	Aloha-h0 - Hanalei-h0; Aloha-h0 - Hanalei-h24; Aloha-h0 - Hanalei-h48; Aloha-h0 - Pomai-h0; Aloha-h24 - Hanalei-h0; Kokua-h24 - Aloha-h24; Aloha-h24 - Pomai-h0; Aloha-h48 - Hanalei-h0; Kokua-h24 - Aloha-h48; Kokua-h48 - Aloha-h48; Kokua-h0 - Hanalei-h0; Kokua-h24 - Hanalei-h0; Kokua-h48 - Hanalei-h0; Pomai-h24 - Hanalei-h0; Pomai-h48 - Hanalei-h0; Taro-h0 - Hanalei-h0; Taro-h24 - Hanalei-h0; Taro…
187301	2.3103	0.026627	1.5747	0.047619	Aloha-h24 - Hanalei-h0; Aloha-h24 - Hanalei-h24; Aloha-h24 - Hanalei-h48; Aloha-h24 - Kokua-h0; Aloha-h24 - Pomai-h24; Aloha-h24 - Pomai-h48; Aloha-h24 - Taro-h0; Aloha-h24 - Taro-h24; Aloha-h48 - Hanalei-h0; Aloha-h48 - Hanalei-h24; Aloha-h48 - Hanalei-h48; Aloha-h48 - Kokua-h0; Aloha-h48 - Pomai-h24; Aloha-h48 - Pomai-h48; Aloha-h48 - Taro-h0; Aloha-h48 - Taro-h24; Taro-h48 - Hanalei-h24; Taro-…
187055	4.9178	0.00012548	3.9014	0.00048288	Kokua-h0 - Aloha-h0; Kokua-h24 - Aloha-h0; Pomai-h24 - Aloha-h0; Kokua-h0 - Aloha-h24; Kokua-h24 - Aloha-h24; Pomai-h24 - Aloha-h24; Pomai-h48 - Aloha-h24; Taro-h0 - Aloha-h24; Kokua-h0 - Aloha-h48; Kokua-h24 - Aloha-h48; Pomai-h24 - Aloha-h48; Pomai-h48 - Aloha-h48; Taro-h0 - Aloha-h48; Taro-h24 - Aloha-h48; Kokua-h0 - Hanalei-h0; Kokua-h24 - Hanalei-h0; Pomai-h24 - Hanalei-h0; Pomai-h48 - Hanal…
168878	3.9976	0.00070837	3.1497	0.0021125	Aloha-h0 - Kokua-h0; Aloha-h0 - Kokua-h48; Aloha-h24 - Kokua-h0; Aloha-h24 - Kokua-h48; Aloha-h24 - Pomai-h24; Aloha-h48 - Hanalei-h0; Aloha-h48 - Hanalei-h48; Aloha-h48 - Kokua-h0; Aloha-h48 - Kokua-h24; Aloha-h48 - Kokua-h48; Aloha-h48 - Pomai-h24; Aloha-h48 - Pomai-h48; Hanalei-h0 - Kokua-h0; Taro-h0 - Hanalei-h0; Taro-h24 - Hanalei-h0; Hanalei-h24 - Kokua-h0; Taro-h0 - Hanalei-h24; Taro-h24 -…
163873	3.5784	0.0016521	2.782	0.0043755	Aloha-h0 - Hanalei-h0; Aloha-h24 - Hanalei-h0; Aloha-h24 - Hanalei-h24; Aloha-h24 - Kokua-h0; Aloha-h24 - Pomai-h0; Aloha-h24 - Taro-h0; Aloha-h48 - Hanalei-h0; Aloha-h48 - Hanalei-h24; Aloha-h48 - Kokua-h0; Aloha-h48 - Pomai-h0; Aloha-h48 - Taro-h0; Kokua-h24 - Hanalei-h0; Kokua-h48 - Hanalei-h0; Pomai-h48 - Hanalei-h0; Taro-h24 - Hanalei-h0; Taro-h48 - Hanalei-h0; Pomai-h48 - Hanalei-h24; Taro-…
163829	2.6729	0.01167	1.9329	0.024181	Pomai-h0 - Aloha-h0; Pomai-h48 - Aloha-h0; Taro-h48 - Aloha-h0; Pomai-h0 - Aloha-h24; Pomai-h0 - Aloha-h48; Pomai-h0 - Hanalei-h0; Pomai-h24 - Hanalei-h0; Pomai-h48 - Hanalei-h0; Taro-h24 - Hanalei-h0; Taro-h48 - Hanalei-h0; Pomai-h0 - Hanalei-h24; Pomai-h24 - Hanalei-h24; Pomai-h48 - Hanalei-h24; Taro-h24 - Hanalei-h24; Taro-h48 - Hanalei-h24; Pomai-h0 - Hanalei-h48; Pomai-h24 - Hanalei-h48; Pom…
146868	3.5827	0.0016372	2.7859	0.0043755	Aloha-h0 - Aloha-h48; Aloha-h24 - Aloha-h48; Hanalei-h0 - Aloha-h48; Hanalei-h24 - Aloha-h48; Hanalei-h48 - Aloha-h48; Kokua-h0 - Aloha-h48; Kokua-h24 - Aloha-h48; Kokua-h48 - Aloha-h48; Pomai-h0 - Aloha-h48; Pomai-h24 - Aloha-h48; Pomai-h48 - Aloha-h48; Taro-h0 - Aloha-h48; Taro-h24 - Aloha-h48; Taro-h48 - Aloha-h48
146262	16.519	2.1813e-10	9.6613	6.7152e-09	Aloha-h48 - Aloha-h0; Aloha-h0 - Hanalei-h0; Aloha-h0 - Hanalei-h48; Aloha-h0 - Kokua-h0; Kokua-h24 - Aloha-h0; Kokua-h48 - Aloha-h0; Aloha-h0 - Pomai-h0; Aloha-h0 - Taro-h0; Taro-h24 - Aloha-h0; Taro-h48 - Aloha-h0; Aloha-h48 - Aloha-h24; Aloha-h24 - Hanalei-h0; Aloha-h24 - Hanalei-h24; Aloha-h24 - Hanalei-h48; Aloha-h24 - Kokua-h0; Kokua-h48 - Aloha-h24; Aloha-h24 - Pomai-h0; Aloha-h24 - Pomai-…
136141	5.752	3.0003e-05	4.5228	0.0001453	Aloha-h0 - Hanalei-h24; Aloha-h0 - Kokua-h0; Kokua-h24 - Aloha-h0; Kokua-h48 - Aloha-h0; Aloha-h0 - Pomai-h0; Aloha-h0 - Taro-h0; Aloha-h24 - Hanalei-h0; Aloha-h24 - Hanalei-h24; Aloha-h24 - Kokua-h0; Kokua-h24 - Aloha-h24; Kokua-h48 - Aloha-h24; Aloha-h24 - Pomai-h0; Aloha-h24 - Pomai-h48; Aloha-h24 - Taro-h0; Aloha-h24 - Taro-h24; Aloha-h48 - Hanalei-h24; Kokua-h24 - Aloha-h48; Kokua-h48 - Aloh…
135765	3.6331	0.0014759	2.8309	0.0040008	Aloha-h0 - Aloha-h48; Aloha-h0 - Taro-h48; Aloha-h24 - Taro-h48; Kokua-h0 - Aloha-h48; Pomai-h24 - Aloha-h48; Pomai-h48 - Aloha-h48; Taro-h0 - Aloha-h48; Taro-h24 - Aloha-h48; Aloha-h48 - Taro-h48; Hanalei-h0 - Taro-h48; Hanalei-h24 - Taro-h48; Hanalei-h48 - Taro-h48; Kokua-h0 - Taro-h48; Kokua-h24 - Taro-h48; Pomai-h48 - Kokua-h48; Taro-h0 - Kokua-h48; Kokua-h48 - Taro-h48; Pomai-h0 - Taro-h48; …
133018	15.769	3.9147e-10	9.4073	1.1067e-08	Aloha-h48 - Aloha-h0; Aloha-h0 - Hanalei-h24; Aloha-h0 - Kokua-h0; Kokua-h24 - Aloha-h0; Kokua-h48 - Aloha-h0; Aloha-h0 - Pomai-h0; Aloha-h0 - Pomai-h24; Aloha-h0 - Taro-h0; Taro-h24 - Aloha-h0; Taro-h48 - Aloha-h0; Aloha-h24 - Hanalei-h24; Aloha-h24 - Hanalei-h48; Aloha-h24 - Kokua-h0; Kokua-h24 - Aloha-h24; Kokua-h48 - Aloha-h24; Aloha-h24 - Pomai-h0; Aloha-h24 - Pomai-h24; Aloha-h24 - Taro-h0;…
131421	3.1609	0.0039846	2.3996	0.0096538	Hanalei-h48 - Aloha-h0; Aloha-h0 - Pomai-h0; Aloha-h24 - Aloha-h48; Aloha-h24 - Hanalei-h0; Aloha-h24 - Pomai-h0; Aloha-h24 - Pomai-h24; Aloha-h24 - Taro-h0; Hanalei-h48 - Aloha-h48; Kokua-h48 - Aloha-h48; Taro-h48 - Aloha-h48; Hanalei-h48 - Hanalei-h0; Kokua-h48 - Hanalei-h0; Taro-h48 - Hanalei-h0; Hanalei-h24 - Pomai-h0; Hanalei-h48 - Kokua-h0; Hanalei-h48 - Pomai-h0; Hanalei-h48 - Pomai-h24; H…
131202	5.5316	4.3274e-05	4.3638	0.00019633	Hanalei-h24 - Aloha-h0; Kokua-h0 - Aloha-h0; Aloha-h0 - Pomai-h24; Hanalei-h0 - Aloha-h24; Hanalei-h24 - Aloha-h24; Hanalei-h48 - Aloha-h24; Kokua-h0 - Aloha-h24; Pomai-h48 - Aloha-h24; Taro-h0 - Aloha-h24; Hanalei-h0 - Aloha-h48; Hanalei-h24 - Aloha-h48; Hanalei-h48 - Aloha-h48; Kokua-h0 - Aloha-h48; Pomai-h0 - Aloha-h48; Pomai-h48 - Aloha-h48; Taro-h0 - Aloha-h48; Hanalei-h0 - Kokua-h48; Hanale…
127277	6.1441	1.5951e-05	4.7972	8.2828e-05	Aloha-h0 - Aloha-h48; Aloha-h0 - Hanalei-h0; Hanalei-h48 - Aloha-h0; Kokua-h48 - Aloha-h0; Aloha-h0 - Pomai-h0; Aloha-h24 - Aloha-h48; Aloha-h24 - Hanalei-h0; Hanalei-h48 - Aloha-h24; Kokua-h48 - Aloha-h24; Aloha-h24 - Pomai-h0; Hanalei-h24 - Aloha-h48; Hanalei-h48 - Aloha-h48; Kokua-h0 - Aloha-h48; Kokua-h24 - Aloha-h48; Kokua-h48 - Aloha-h48; Pomai-h24 - Aloha-h48; Pomai-h48 - Aloha-h48; Taro-h…
125960	3.0198	0.0054111	2.2667	0.012147	Hanalei-h24 - Aloha-h0; Hanalei-h48 - Aloha-h0; Hanalei-h24 - Aloha-h24; Hanalei-h48 - Aloha-h24; Hanalei-h24 - Aloha-h48; Hanalei-h48 - Aloha-h48; Hanalei-h24 - Hanalei-h0; Hanalei-h0 - Kokua-h48; Hanalei-h24 - Kokua-h0; Hanalei-h24 - Kokua-h24; Hanalei-h24 - Kokua-h48; Hanalei-h24 - Pomai-h0; Hanalei-h24 - Pomai-h24; Hanalei-h24 - Pomai-h48; Hanalei-h24 - Taro-h0; Hanalei-h24 - Taro-h24; Hanale…
125899	5.6962	3.2895e-05	4.4829	0.00015411	Aloha-h0 - Kokua-h24; Aloha-h0 - Kokua-h48; Taro-h48 - Aloha-h0; Hanalei-h0 - Aloha-h24; Hanalei-h48 - Aloha-h24; Aloha-h24 - Kokua-h24; Aloha-h24 - Kokua-h48; Taro-h48 - Aloha-h24; Hanalei-h0 - Aloha-h48; Hanalei-h24 - Aloha-h48; Hanalei-h48 - Aloha-h48; Taro-h48 - Aloha-h48; Hanalei-h0 - Kokua-h0; Hanalei-h0 - Kokua-h24; Hanalei-h0 - Kokua-h48; Hanalei-h0 - Pomai-h24; Hanalei-h0 - Pomai-h48; Ha…
125897	4.1642	0.00051123	3.2914	0.0016202	Hanalei-h0 - Aloha-h0; Hanalei-h48 - Aloha-h0; Kokua-h0 - Aloha-h0; Pomai-h0 - Aloha-h0; Taro-h0 - Aloha-h0; Hanalei-h0 - Aloha-h24; Hanalei-h24 - Aloha-h24; Hanalei-h48 - Aloha-h24; Kokua-h0 - Aloha-h24; Kokua-h24 - Aloha-h24; Pomai-h0 - Aloha-h24; Pomai-h24 - Aloha-h24; Pomai-h48 - Aloha-h24; Taro-h0 - Aloha-h24; Hanalei-h0 - Aloha-h48; Hanalei-h48 - Aloha-h48; Kokua-h0 - Aloha-h48; Pomai-h0 - …
125868	4.9789	0.00011251	3.9488	0.00044489	Aloha-h48 - Aloha-h0; Kokua-h24 - Aloha-h0; Kokua-h48 - Aloha-h0; Aloha-h48 - Aloha-h24; Kokua-h0 - Aloha-h24; Kokua-h24 - Aloha-h24; Kokua-h48 - Aloha-h24; Pomai-h0 - Aloha-h24; Taro-h0 - Aloha-h24; Aloha-h48 - Hanalei-h0; Aloha-h48 - Hanalei-h24; Aloha-h48 - Hanalei-h48; Aloha-h48 - Kokua-h0; Kokua-h48 - Aloha-h48; Aloha-h48 - Pomai-h0; Aloha-h48 - Pomai-h24; Aloha-h48 - Pomai-h48; Aloha-h48 - …
125802	5.9837	2.0596e-05	4.6862	0.00010322	Aloha-h0 - Aloha-h24; Aloha-h0 - Aloha-h48; Hanalei-h0 - Aloha-h24; Hanalei-h24 - Aloha-h24; Hanalei-h48 - Aloha-h24; Kokua-h0 - Aloha-h24; Kokua-h24 - Aloha-h24; Kokua-h48 - Aloha-h24; Pomai-h0 - Aloha-h24; Pomai-h24 - Aloha-h24; Pomai-h48 - Aloha-h24; Taro-h0 - Aloha-h24; Taro-h24 - Aloha-h24; Taro-h48 - Aloha-h24; Hanalei-h0 - Aloha-h48; Hanalei-h24 - Aloha-h48; Hanalei-h48 - Aloha-h48; Kokua-…
124844	3.097	0.0045745	2.3397	0.010774	Pomai-h0 - Aloha-h0; Hanalei-h0 - Aloha-h24; Hanalei-h24 - Aloha-h24; Hanalei-h48 - Aloha-h24; Kokua-h0 - Aloha-h24; Pomai-h0 - Aloha-h24; Pomai-h48 - Aloha-h24; Hanalei-h0 - Aloha-h48; Hanalei-h24 - Aloha-h48; Hanalei-h48 - Aloha-h48; Kokua-h0 - Aloha-h48; Pomai-h0 - Aloha-h48; Pomai-h24 - Aloha-h48; Pomai-h48 - Aloha-h48; Taro-h0 - Aloha-h48; Hanalei-h0 - Taro-h24; Hanalei-h24 - Kokua-h48; Hana…
120954	6.9016	5.0269e-06	5.2987	3.0515e-05	Pomai-h48 - Aloha-h0; Taro-h24 - Aloha-h0; Taro-h48 - Aloha-h0; Aloha-h24 - Hanalei-h24; Aloha-h24 - Kokua-h0; Pomai-h48 - Aloha-h24; Taro-h24 - Aloha-h24; Taro-h48 - Aloha-h24; Pomai-h24 - Aloha-h48; Pomai-h48 - Aloha-h48; Taro-h24 - Aloha-h48; Taro-h48 - Aloha-h48; Pomai-h24 - Hanalei-h0; Pomai-h48 - Hanalei-h0; Taro-h24 - Hanalei-h0; Taro-h48 - Hanalei-h0; Pomai-h24 - Hanalei-h24; Pomai-h48 - …
111821	2.9465	0.006353	2.197	0.013829	Hanalei-h24 - Aloha-h0; Pomai-h0 - Aloha-h0; Hanalei-h0 - Aloha-h24; Hanalei-h24 - Aloha-h24; Hanalei-h48 - Aloha-h24; Kokua-h0 - Aloha-h24; Pomai-h0 - Aloha-h24; Taro-h0 - Aloha-h24; Hanalei-h0 - Kokua-h24; Hanalei-h0 - Kokua-h48; Hanalei-h0 - Taro-h48; Hanalei-h24 - Kokua-h24; Hanalei-h24 - Kokua-h48; Hanalei-h24 - Taro-h24; Hanalei-h24 - Taro-h48; Hanalei-h48 - Kokua-h24; Hanalei-h48 - Taro-h4…
111255	6.2821	1.2843e-05	4.8913	6.7506e-05	Aloha-h0 - Aloha-h24; Aloha-h0 - Aloha-h48; Aloha-h0 - Taro-h48; Hanalei-h0 - Aloha-h24; Hanalei-h24 - Aloha-h24; Hanalei-h48 - Aloha-h24; Kokua-h0 - Aloha-h24; Kokua-h24 - Aloha-h24; Kokua-h48 - Aloha-h24; Pomai-h0 - Aloha-h24; Pomai-h24 - Aloha-h24; Pomai-h48 - Aloha-h24; Taro-h0 - Aloha-h24; Taro-h24 - Aloha-h24; Hanalei-h0 - Aloha-h48; Hanalei-h24 - Aloha-h48; Hanalei-h48 - Aloha-h48; Kokua-h…
110605	7.701	1.6177e-06	5.7911	1.2352e-05	Aloha-h48 - Aloha-h0; Hanalei-h0 - Aloha-h0; Hanalei-h24 - Aloha-h0; Hanalei-h48 - Aloha-h0; Kokua-h0 - Aloha-h0; Pomai-h0 - Aloha-h0; Pomai-h24 - Aloha-h0; Pomai-h48 - Aloha-h0; Taro-h0 - Aloha-h0; Taro-h24 - Aloha-h0; Aloha-h48 - Aloha-h24; Hanalei-h0 - Aloha-h24; Hanalei-h24 - Aloha-h24; Hanalei-h48 - Aloha-h24; Kokua-h0 - Aloha-h24; Pomai-h0 - Aloha-h24; Pomai-h24 - Aloha-h24; Pomai-h48 - Alo…
110604	5.7227	3.1485e-05	4.5019	0.00015078	Hanalei-h0 - Aloha-h0; Hanalei-h24 - Aloha-h0; Hanalei-h48 - Aloha-h0; Kokua-h0 - Aloha-h0; Kokua-h48 - Aloha-h0; Pomai-h0 - Aloha-h0; Pomai-h24 - Aloha-h0; Pomai-h48 - Aloha-h0; Taro-h0 - Aloha-h0; Taro-h24 - Aloha-h0; Hanalei-h0 - Aloha-h24; Hanalei-h24 - Aloha-h24; Hanalei-h48 - Aloha-h24; Kokua-h0 - Aloha-h24; Kokua-h48 - Aloha-h24; Pomai-h24 - Aloha-h24; Pomai-h48 - Aloha-h24; Taro-h0 - Aloh…
110411	4.852	0.00014123	3.8501	0.00053867	Aloha-h0 - Kokua-h0; Kokua-h48 - Aloha-h0; Aloha-h0 - Taro-h0; Taro-h24 - Aloha-h0; Taro-h48 - Aloha-h0; Aloha-h24 - Kokua-h0; Aloha-h24 - Taro-h0; Taro-h48 - Aloha-h24; Aloha-h48 - Kokua-h0; Aloha-h48 - Taro-h0; Taro-h48 - Aloha-h48; Kokua-h48 - Hanalei-h0; Taro-h24 - Hanalei-h0; Taro-h48 - Hanalei-h0; Kokua-h24 - Hanalei-h24; Kokua-h48 - Hanalei-h24; Taro-h24 - Hanalei-h24; Taro-h48 - Hanalei-h…
110131	4.1002	0.00057915	3.2372	0.0017958	Aloha-h48 - Aloha-h0; Taro-h48 - Aloha-h0; Aloha-h48 - Aloha-h24; Aloha-h24 - Pomai-h24; Aloha-h48 - Hanalei-h0; Aloha-h48 - Hanalei-h24; Aloha-h48 - Hanalei-h48; Aloha-h48 - Kokua-h0; Aloha-h48 - Kokua-h24; Aloha-h48 - Kokua-h48; Aloha-h48 - Pomai-h0; Aloha-h48 - Pomai-h24; Aloha-h48 - Pomai-h48; Aloha-h48 - Taro-h0; Aloha-h48 - Taro-h24; Taro-h48 - Hanalei-h0; Taro-h48 - Hanalei-h24; Taro-h48 -…
110033	5.4205	5.2213e-05	4.2822	0.00022963	Hanalei-h0 - Aloha-h0; Hanalei-h24 - Aloha-h0; Hanalei-h48 - Aloha-h0; Kokua-h0 - Aloha-h0; Pomai-h0 - Aloha-h0; Hanalei-h0 - Aloha-h24; Hanalei-h24 - Aloha-h24; Hanalei-h48 - Aloha-h24; Kokua-h0 - Aloha-h24; Pomai-h0 - Aloha-h24; Pomai-h24 - Aloha-h24; Pomai-h48 - Aloha-h24; Taro-h0 - Aloha-h24; Hanalei-h0 - Aloha-h48; Hanalei-h24 - Aloha-h48; Hanalei-h48 - Aloha-h48; Kokua-h0 - Aloha-h48; Pomai…
109464	2.4583	0.018973	1.7219	0.035554	Taro-h0 - Aloha-h0; Taro-h0 - Aloha-h24; Taro-h24 - Aloha-h24; Taro-h48 - Aloha-h24; Pomai-h0 - Aloha-h48; Taro-h0 - Aloha-h48; Taro-h24 - Aloha-h48; Taro-h48 - Aloha-h48; Pomai-h0 - Hanalei-h0; Pomai-h24 - Hanalei-h0; Pomai-h48 - Hanalei-h0; Taro-h0 - Hanalei-h0; Taro-h24 - Hanalei-h0; Taro-h48 - Hanalei-h0; Pomai-h0 - Hanalei-h24; Pomai-h24 - Hanalei-h24; Pomai-h48 - Hanalei-h24; Taro-h0 - Hana…
107131	2.3254	0.025719	1.5897	0.046187	Kokua-h0 - Aloha-h24; Aloha-h48 - Hanalei-h24; Aloha-h48 - Pomai-h0; Aloha-h48 - Taro-h0; Hanalei-h0 - Hanalei-h24; Hanalei-h0 - Pomai-h0; Hanalei-h0 - Taro-h0; Kokua-h0 - Hanalei-h24; Pomai-h24 - Hanalei-h24; Pomai-h48 - Hanalei-h24; Kokua-h0 - Hanalei-h48; Kokua-h0 - Kokua-h24; Kokua-h0 - Kokua-h48; Kokua-h0 - Pomai-h0; Kokua-h0 - Taro-h0; Kokua-h0 - Taro-h24; Kokua-h0 - Taro-h48; Pomai-h48 - K…
106899	8.6873	4.4321e-07	6.3534	3.8205e-06	Aloha-h0 - Hanalei-h24; Aloha-h0 - Hanalei-h48; Aloha-h0 - Kokua-h0; Aloha-h0 - Kokua-h24; Aloha-h0 - Kokua-h48; Aloha-h0 - Pomai-h24; Aloha-h0 - Pomai-h48; Taro-h48 - Aloha-h0; Aloha-h24 - Hanalei-h24; Aloha-h24 - Hanalei-h48; Aloha-h24 - Kokua-h0; Aloha-h24 - Kokua-h24; Aloha-h24 - Kokua-h48; Aloha-h24 - Pomai-h24; Aloha-h24 - Pomai-h48; Taro-h48 - Aloha-h24; Aloha-h48 - Hanalei-h24; Aloha-h48 …
106387	6.3228	1.2056e-05	4.9188	6.4149e-05	Aloha-h0 - Aloha-h24; Aloha-h0 - Aloha-h48; Kokua-h48 - Aloha-h0; Hanalei-h0 - Aloha-h24; Hanalei-h24 - Aloha-h24; Hanalei-h48 - Aloha-h24; Kokua-h0 - Aloha-h24; Kokua-h24 - Aloha-h24; Kokua-h48 - Aloha-h24; Pomai-h0 - Aloha-h24; Pomai-h24 - Aloha-h24; Pomai-h48 - Aloha-h24; Taro-h0 - Aloha-h24; Taro-h24 - Aloha-h24; Taro-h48 - Aloha-h24; Hanalei-h0 - Aloha-h48; Hanalei-h24 - Aloha-h48; Hanalei-h…
105769	11.45	1.9232e-08	7.716	2.7737e-07	Hanalei-h0 - Aloha-h0; Hanalei-h24 - Aloha-h0; Hanalei-h48 - Aloha-h0; Kokua-h0 - Aloha-h0; Kokua-h24 - Aloha-h0; Pomai-h0 - Aloha-h0; Pomai-h24 - Aloha-h0; Pomai-h48 - Aloha-h0; Taro-h0 - Aloha-h0; Hanalei-h0 - Aloha-h24; Hanalei-h24 - Aloha-h24; Hanalei-h48 - Aloha-h24; Kokua-h0 - Aloha-h24; Kokua-h24 - Aloha-h24; Pomai-h0 - Aloha-h24; Pomai-h24 - Aloha-h24; Pomai-h48 - Aloha-h24; Taro-h0 - Alo…
105630	2.7172	0.010565	1.9761	0.022105	Aloha-h0 - Aloha-h48; Aloha-h0 - Hanalei-h0; Aloha-h0 - Kokua-h0; Aloha-h0 - Kokua-h24; Aloha-h0 - Kokua-h48; Aloha-h0 - Pomai-h48; Aloha-h0 - Taro-h24; Aloha-h24 - Aloha-h48; Aloha-h24 - Hanalei-h0; Aloha-h24 - Kokua-h0; Aloha-h24 - Kokua-h24; Aloha-h24 - Kokua-h48; Aloha-h24 - Pomai-h24; Aloha-h24 - Pomai-h48; Aloha-h24 - Taro-h24; Hanalei-h24 - Kokua-h24; Hanalei-h24 - Kokua-h48; Hanalei-h48 -…
105622	2.2882	0.028014	1.5526	0.049688	Aloha-h48 - Aloha-h0; Hanalei-h0 - Aloha-h0; Kokua-h0 - Aloha-h0; Taro-h0 - Aloha-h0; Aloha-h48 - Pomai-h24; Aloha-h48 - Pomai-h48; Aloha-h48 - Taro-h24; Hanalei-h0 - Hanalei-h24; Hanalei-h0 - Kokua-h48; Hanalei-h0 - Pomai-h24; Hanalei-h0 - Pomai-h48; Hanalei-h0 - Taro-h24; Hanalei-h0 - Taro-h48; Kokua-h0 - Pomai-h24; Kokua-h0 - Pomai-h48; Kokua-h0 - Taro-h24; Taro-h0 - Pomai-h24; Taro-h0 - Pomai…
105370	4.9234	0.00012423	3.9058	0.00048237	Aloha-h0 - Aloha-h48; Aloha-h0 - Hanalei-h0; Aloha-h0 - Hanalei-h24; Aloha-h0 - Hanalei-h48; Kokua-h0 - Aloha-h0; Aloha-h0 - Kokua-h48; Kokua-h0 - Aloha-h24; Pomai-h48 - Aloha-h24; Kokua-h0 - Aloha-h48; Pomai-h24 - Aloha-h48; Pomai-h48 - Aloha-h48; Kokua-h0 - Hanalei-h0; Pomai-h48 - Hanalei-h0; Kokua-h0 - Hanalei-h24; Pomai-h0 - Hanalei-h24; Pomai-h24 - Hanalei-h24; Pomai-h48 - Hanalei-h24; Taro-…
104414	26.393	4.7697e-13	12.322	4.1115e-11	Aloha-h24 - Aloha-h0; Aloha-h48 - Aloha-h0; Aloha-h0 - Hanalei-h0; Aloha-h0 - Hanalei-h24; Aloha-h0 - Hanalei-h48; Aloha-h0 - Kokua-h0; Aloha-h0 - Kokua-h24; Aloha-h0 - Kokua-h48; Aloha-h0 - Pomai-h0; Aloha-h0 - Pomai-h24; Aloha-h0 - Pomai-h48; Aloha-h0 - Taro-h0; Aloha-h0 - Taro-h24; Aloha-h0 - Taro-h48; Aloha-h48 - Aloha-h24; Aloha-h24 - Hanalei-h0; Aloha-h24 - Hanalei-h24; Aloha-h24 - Hanalei-…
104404	11.267	2.3228e-08	7.634	3.1285e-07	Aloha-h24 - Aloha-h0; Aloha-h48 - Aloha-h0; Aloha-h0 - Pomai-h24; Aloha-h48 - Aloha-h24; Aloha-h24 - Hanalei-h24; Aloha-h24 - Hanalei-h48; Aloha-h24 - Kokua-h0; Aloha-h24 - Kokua-h24; Aloha-h24 - Kokua-h48; Aloha-h24 - Pomai-h0; Aloha-h24 - Pomai-h24; Aloha-h24 - Taro-h0; Aloha-h24 - Taro-h24; Aloha-h24 - Taro-h48; Aloha-h48 - Hanalei-h0; Aloha-h48 - Hanalei-h24; Aloha-h48 - Hanalei-h48; Aloha-h4…
103870	3.7811	0.0010918	2.9619	0.0030164	Aloha-h24 - Aloha-h0; Aloha-h48 - Aloha-h0; Kokua-h48 - Aloha-h0; Aloha-h24 - Pomai-h0; Aloha-h24 - Pomai-h24; Aloha-h24 - Pomai-h48; Aloha-h48 - Kokua-h0; Aloha-h48 - Kokua-h24; Aloha-h48 - Pomai-h0; Aloha-h48 - Pomai-h24; Aloha-h48 - Pomai-h48; Aloha-h48 - Taro-h0; Hanalei-h0 - Pomai-h0; Hanalei-h0 - Pomai-h24; Hanalei-h0 - Pomai-h48; Hanalei-h24 - Pomai-h0; Hanalei-h24 - Pomai-h24; Hanalei-h24…
103175	4.5702	0.00023652	3.6261	0.0008221	Aloha-h0 - Aloha-h24; Aloha-h0 - Aloha-h48; Aloha-h0 - Hanalei-h48; Aloha-h0 - Taro-h48; Hanalei-h0 - Aloha-h24; Hanalei-h24 - Aloha-h24; Hanalei-h48 - Aloha-h24; Kokua-h0 - Aloha-h24; Kokua-h24 - Aloha-h24; Kokua-h48 - Aloha-h24; Pomai-h0 - Aloha-h24; Pomai-h24 - Aloha-h24; Pomai-h48 - Aloha-h24; Taro-h0 - Aloha-h24; Taro-h24 - Aloha-h24; Hanalei-h0 - Aloha-h48; Hanalei-h24 - Aloha-h48; Hanalei-…
102223	3.0712	0.0048375	2.3154	0.011209	Hanalei-h24 - Aloha-h0; Hanalei-h48 - Aloha-h0; Hanalei-h24 - Aloha-h24; Hanalei-h48 - Aloha-h24; Hanalei-h24 - Aloha-h48; Hanalei-h48 - Aloha-h48; Hanalei-h24 - Hanalei-h0; Hanalei-h48 - Hanalei-h0; Hanalei-h24 - Kokua-h0; Hanalei-h24 - Kokua-h24; Hanalei-h24 - Kokua-h48; Hanalei-h24 - Pomai-h0; Hanalei-h24 - Pomai-h24; Hanalei-h24 - Pomai-h48; Hanalei-h24 - Taro-h0; Hanalei-h24 - Taro-h24; Hana…
100865	3.0235	0.0053674	2.2702	0.012112	Aloha-h0 - Hanalei-h0; Aloha-h0 - Hanalei-h24; Aloha-h0 - Hanalei-h48; Aloha-h0 - Kokua-h0; Aloha-h0 - Kokua-h24; Aloha-h0 - Kokua-h48; Aloha-h0 - Pomai-h0; Aloha-h0 - Pomai-h24; Aloha-h0 - Pomai-h48; Aloha-h0 - Taro-h0; Aloha-h0 - Taro-h24; Aloha-h0 - Taro-h48; Aloha-h24 - Hanalei-h0; Aloha-h24 - Hanalei-h24; Aloha-h24 - Hanalei-h48; Aloha-h24 - Kokua-h0; Aloha-h24 - Pomai-h0; Aloha-h24 - Pomai-…
100841	2.3567	0.023939	1.6209	0.043516	Aloha-h24 - Aloha-h0; Aloha-h48 - Aloha-h0; Aloha-h48 - Aloha-h24; Aloha-h24 - Taro-h24; Aloha-h48 - Hanalei-h0; Aloha-h48 - Hanalei-h24; Aloha-h48 - Hanalei-h48; Aloha-h48 - Kokua-h0; Aloha-h48 - Kokua-h24; Aloha-h48 - Kokua-h48; Aloha-h48 - Pomai-h0; Aloha-h48 - Pomai-h24; Aloha-h48 - Pomai-h48; Aloha-h48 - Taro-h0; Aloha-h48 - Taro-h24; Aloha-h48 - Taro-h48
95440	3.8876	0.00088151	3.0548	0.0025329	Aloha-h48 - Aloha-h0; Aloha-h48 - Aloha-h24; Aloha-h48 - Hanalei-h0; Aloha-h48 - Hanalei-h24; Aloha-h48 - Hanalei-h48; Aloha-h48 - Kokua-h0; Aloha-h48 - Kokua-h24; Aloha-h48 - Kokua-h48; Aloha-h48 - Pomai-h0; Aloha-h48 - Pomai-h24; Aloha-h48 - Pomai-h48; Aloha-h48 - Taro-h0; Aloha-h48 - Taro-h24; Aloha-h48 - Taro-h48
91421	3.2581	0.0032353	2.4901	0.0080139	Hanalei-h0 - Aloha-h0; Pomai-h0 - Aloha-h0; Taro-h0 - Aloha-h0; Hanalei-h0 - Aloha-h24; Hanalei-h48 - Aloha-h24; Pomai-h0 - Aloha-h24; Pomai-h48 - Aloha-h24; Taro-h0 - Aloha-h24; Hanalei-h0 - Aloha-h48; Hanalei-h0 - Hanalei-h24; Hanalei-h0 - Hanalei-h48; Hanalei-h0 - Kokua-h0; Hanalei-h0 - Kokua-h24; Hanalei-h0 - Kokua-h48; Hanalei-h0 - Pomai-h24; Hanalei-h0 - Pomai-h48; Hanalei-h0 - Taro-h24; Ha…
89252	3.7918	0.0010684	2.9712	0.002971	Pomai-h0 - Aloha-h0; Pomai-h24 - Aloha-h0; Pomai-h48 - Aloha-h0; Pomai-h0 - Aloha-h24; Pomai-h24 - Aloha-h24; Pomai-h48 - Aloha-h24; Hanalei-h0 - Aloha-h48; Pomai-h0 - Aloha-h48; Pomai-h24 - Aloha-h48; Pomai-h48 - Aloha-h48; Hanalei-h0 - Kokua-h0; Hanalei-h0 - Kokua-h24; Hanalei-h0 - Kokua-h48; Hanalei-h24 - Kokua-h0; Hanalei-h24 - Kokua-h48; Hanalei-h48 - Kokua-h0; Hanalei-h48 - Kokua-h48; Pomai…
85199	3.8326	0.00098417	3.0069	0.0027906	Hanalei-h48 - Aloha-h0; Kokua-h48 - Aloha-h0; Aloha-h0 - Pomai-h0; Aloha-h24 - Aloha-h48; Hanalei-h48 - Aloha-h24; Aloha-h24 - Pomai-h0; Hanalei-h24 - Aloha-h48; Hanalei-h48 - Aloha-h48; Kokua-h24 - Aloha-h48; Kokua-h48 - Aloha-h48; Taro-h48 - Aloha-h48; Hanalei-h24 - Hanalei-h0; Hanalei-h48 - Hanalei-h0; Kokua-h48 - Hanalei-h0; Taro-h48 - Hanalei-h0; Hanalei-h48 - Hanalei-h24; Hanalei-h24 - Poma…
84925	2.6202	0.013139	1.8814	0.026218	Aloha-h0 - Aloha-h24; Aloha-h0 - Aloha-h48; Aloha-h0 - Kokua-h48; Aloha-h0 - Taro-h24; Hanalei-h0 - Aloha-h24; Hanalei-h24 - Aloha-h24; Pomai-h0 - Aloha-h24; Taro-h0 - Aloha-h24; Hanalei-h0 - Aloha-h48; Hanalei-h24 - Aloha-h48; Hanalei-h48 - Aloha-h48; Kokua-h0 - Aloha-h48; Pomai-h0 - Aloha-h48; Taro-h0 - Aloha-h48; Hanalei-h0 - Kokua-h48; Hanalei-h0 - Taro-h24; Pomai-h0 - Kokua-h24; Taro-h0 - Ko…
84910	7.1212	3.6514e-06	5.4375	2.459e-05	Aloha-h24 - Aloha-h0; Aloha-h48 - Aloha-h0; Kokua-h0 - Aloha-h0; Pomai-h0 - Aloha-h0; Taro-h0 - Aloha-h0; Aloha-h48 - Aloha-h24; Aloha-h24 - Hanalei-h48; Aloha-h24 - Kokua-h24; Aloha-h24 - Kokua-h48; Aloha-h24 - Taro-h24; Aloha-h24 - Taro-h48; Aloha-h48 - Hanalei-h0; Aloha-h48 - Hanalei-h24; Aloha-h48 - Hanalei-h48; Aloha-h48 - Kokua-h0; Aloha-h48 - Kokua-h24; Aloha-h48 - Kokua-h48; Aloha-h48 - P…
84211	6.9597	4.6162e-06	5.3357	2.8835e-05	Hanalei-h0 - Aloha-h0; Hanalei-h24 - Aloha-h0; Hanalei-h48 - Aloha-h0; Kokua-h0 - Aloha-h0; Pomai-h0 - Aloha-h0; Pomai-h24 - Aloha-h0; Taro-h0 - Aloha-h0; Taro-h24 - Aloha-h0; Hanalei-h0 - Aloha-h24; Hanalei-h24 - Aloha-h24; Hanalei-h48 - Aloha-h24; Kokua-h0 - Aloha-h24; Pomai-h0 - Aloha-h24; Pomai-h24 - Aloha-h24; Taro-h0 - Aloha-h24; Taro-h24 - Aloha-h24; Hanalei-h0 - Aloha-h48; Hanalei-h24 - A…
84181	3.5004	0.0019417	2.7118	0.0050709	Hanalei-h0 - Aloha-h0; Hanalei-h24 - Aloha-h0; Kokua-h0 - Aloha-h0; Pomai-h0 - Aloha-h0; Hanalei-h0 - Aloha-h24; Hanalei-h24 - Aloha-h24; Hanalei-h48 - Aloha-h24; Kokua-h0 - Aloha-h24; Pomai-h0 - Aloha-h24; Pomai-h48 - Aloha-h24; Taro-h0 - Aloha-h24; Hanalei-h0 - Aloha-h48; Hanalei-h24 - Aloha-h48; Hanalei-h48 - Aloha-h48; Kokua-h0 - Aloha-h48; Kokua-h24 - Aloha-h48; Pomai-h0 - Aloha-h48; Pomai-h…
84116	9.998	9.2335e-08	7.0346	1.0473e-06	Aloha-h0 - Hanalei-h0; Aloha-h0 - Hanalei-h24; Aloha-h0 - Kokua-h0; Aloha-h0 - Pomai-h0; Aloha-h0 - Taro-h0; Aloha-h24 - Hanalei-h0; Aloha-h24 - Hanalei-h24; Aloha-h24 - Hanalei-h48; Aloha-h24 - Kokua-h0; Aloha-h24 - Pomai-h0; Aloha-h24 - Pomai-h24; Aloha-h24 - Taro-h0; Aloha-h24 - Taro-h24; Aloha-h48 - Hanalei-h0; Aloha-h48 - Hanalei-h24; Aloha-h48 - Kokua-h0; Aloha-h48 - Pomai-h0; Aloha-h48 - P…
62304	3.0354	0.0052304	2.2815	0.011865	Hanalei-h24 - Aloha-h0; Hanalei-h48 - Aloha-h0; Kokua-h0 - Aloha-h0; Hanalei-h24 - Aloha-h24; Kokua-h0 - Aloha-h24; Hanalei-h24 - Aloha-h48; Hanalei-h48 - Aloha-h48; Kokua-h0 - Aloha-h48; Hanalei-h24 - Hanalei-h0; Hanalei-h48 - Hanalei-h0; Kokua-h0 - Hanalei-h0; Hanalei-h24 - Kokua-h24; Hanalei-h24 - Kokua-h48; Hanalei-h24 - Pomai-h0; Hanalei-h24 - Pomai-h24; Hanalei-h24 - Pomai-h48; Hanalei-h24 …
62279	11.401	2.0222e-08	7.6942	2.8116e-07	Aloha-h0 - Hanalei-h24; Aloha-h0 - Kokua-h0; Kokua-h24 - Aloha-h0; Kokua-h48 - Aloha-h0; Aloha-h0 - Pomai-h0; Aloha-h0 - Taro-h0; Aloha-h24 - Hanalei-h0; Aloha-h24 - Hanalei-h24; Aloha-h24 - Hanalei-h48; Aloha-h24 - Kokua-h0; Kokua-h48 - Aloha-h24; Aloha-h24 - Pomai-h0; Aloha-h24 - Pomai-h24; Aloha-h24 - Taro-h0; Aloha-h48 - Hanalei-h0; Aloha-h48 - Hanalei-h24; Aloha-h48 - Hanalei-h48; Aloha-h48 …
42007	16.673	1.9392e-10	9.7124	6.429e-09	Aloha-h24 - Aloha-h0; Aloha-h48 - Aloha-h0; Aloha-h0 - Hanalei-h0; Aloha-h0 - Hanalei-h24; Aloha-h0 - Hanalei-h48; Aloha-h0 - Kokua-h0; Aloha-h0 - Kokua-h24; Aloha-h0 - Kokua-h48; Aloha-h0 - Pomai-h0; Aloha-h0 - Pomai-h24; Aloha-h0 - Pomai-h48; Aloha-h0 - Taro-h0; Aloha-h0 - Taro-h24; Aloha-h24 - Hanalei-h0; Aloha-h24 - Hanalei-h24; Aloha-h24 - Hanalei-h48; Aloha-h24 - Kokua-h0; Aloha-h24 - Kokua…
34113	5.1237	8.7134e-05	4.0598	0.00035122	Kokua-h24 - Aloha-h0; Kokua-h48 - Aloha-h0; Pomai-h0 - Aloha-h0; Pomai-h24 - Aloha-h0; Pomai-h48 - Aloha-h0; Taro-h0 - Aloha-h0; Taro-h48 - Aloha-h0; Kokua-h24 - Aloha-h24; Kokua-h48 - Aloha-h24; Pomai-h0 - Aloha-h24; Pomai-h24 - Aloha-h24; Pomai-h48 - Aloha-h24; Taro-h0 - Aloha-h24; Taro-h24 - Aloha-h24; Taro-h48 - Aloha-h24; Hanalei-h0 - Aloha-h48; Kokua-h0 - Aloha-h48; Kokua-h24 - Aloha-h48; K…
34007	9.5219	1.6029e-07	6.7951	1.5701e-06	Kokua-h0 - Aloha-h0; Kokua-h24 - Aloha-h0; Kokua-h48 - Aloha-h0; Taro-h48 - Aloha-h0; Kokua-h24 - Aloha-h24; Kokua-h48 - Aloha-h24; Aloha-h24 - Pomai-h24; Kokua-h24 - Aloha-h48; Kokua-h48 - Aloha-h48; Kokua-h0 - Hanalei-h0; Kokua-h24 - Hanalei-h0; Kokua-h48 - Hanalei-h0; Taro-h48 - Hanalei-h0; Kokua-h0 - Hanalei-h24; Kokua-h24 - Hanalei-h24; Kokua-h48 - Hanalei-h24; Taro-h48 - Hanalei-h24; Kokua-…
33386	3.0419	0.0051568	2.2876	0.01176	Aloha-h0 - Kokua-h0; Aloha-h24 - Hanalei-h0; Aloha-h24 - Hanalei-h24; Aloha-h24 - Hanalei-h48; Aloha-h24 - Kokua-h0; Aloha-h24 - Pomai-h0; Aloha-h24 - Pomai-h24; Aloha-h24 - Taro-h0; Aloha-h24 - Taro-h24; Aloha-h48 - Hanalei-h0; Aloha-h48 - Hanalei-h24; Aloha-h48 - Kokua-h0; Aloha-h48 - Pomai-h24; Aloha-h48 - Taro-h0; Kokua-h48 - Hanalei-h0; Kokua-h48 - Hanalei-h24; Pomai-h48 - Hanalei-h24; Taro-…
31559	3.1044	0.0045023	2.3466	0.010662	Aloha-h0 - Aloha-h48; Aloha-h0 - Pomai-h24; Hanalei-h0 - Aloha-h24; Kokua-h24 - Aloha-h24; Pomai-h48 - Aloha-h24; Taro-h24 - Aloha-h24; Hanalei-h0 - Aloha-h48; Hanalei-h24 - Aloha-h48; Hanalei-h48 - Aloha-h48; Kokua-h24 - Aloha-h48; Kokua-h48 - Aloha-h48; Pomai-h0 - Aloha-h48; Pomai-h48 - Aloha-h48; Taro-h0 - Aloha-h48; Taro-h24 - Aloha-h48; Taro-h48 - Aloha-h48; Hanalei-h0 - Kokua-h0; Hanalei-h0…
26868	3.3699	0.0025522	2.5931	0.0065089	Aloha-h0 - Aloha-h24; Aloha-h0 - Aloha-h48; Aloha-h0 - Kokua-h48; Aloha-h0 - Pomai-h24; Hanalei-h0 - Aloha-h24; Hanalei-h24 - Aloha-h24; Pomai-h0 - Aloha-h24; Taro-h0 - Aloha-h24; Taro-h24 - Aloha-h24; Taro-h48 - Aloha-h24; Hanalei-h0 - Aloha-h48; Hanalei-h24 - Aloha-h48; Hanalei-h48 - Aloha-h48; Kokua-h0 - Aloha-h48; Kokua-h24 - Aloha-h48; Pomai-h0 - Aloha-h48; Pomai-h48 - Aloha-h48; Taro-h0 - A…
23170	6.3995	1.0707e-05	4.9703	5.8413e-05	Aloha-h0 - Kokua-h0; Kokua-h24 - Aloha-h0; Taro-h24 - Aloha-h0; Taro-h48 - Aloha-h0; Aloha-h24 - Kokua-h0; Kokua-h24 - Aloha-h24; Kokua-h48 - Aloha-h24; Taro-h0 - Aloha-h24; Taro-h24 - Aloha-h24; Taro-h48 - Aloha-h24; Aloha-h48 - Kokua-h0; Kokua-h24 - Aloha-h48; Aloha-h48 - Pomai-h24; Taro-h48 - Aloha-h48; Kokua-h24 - Hanalei-h0; Kokua-h48 - Hanalei-h0; Taro-h0 - Hanalei-h0; Taro-h24 - Hanalei-h0…
21704	4.5073	0.00026593	3.5752	0.00090966	Kokua-h0 - Aloha-h0; Kokua-h0 - Aloha-h24; Hanalei-h24 - Aloha-h48; Hanalei-h48 - Aloha-h48; Kokua-h0 - Aloha-h48; Taro-h0 - Aloha-h48; Hanalei-h24 - Hanalei-h0; Kokua-h0 - Hanalei-h0; Kokua-h0 - Hanalei-h24; Hanalei-h24 - Kokua-h48; Hanalei-h24 - Pomai-h0; Hanalei-h24 - Pomai-h48; Hanalei-h24 - Taro-h48; Kokua-h0 - Hanalei-h48; Hanalei-h48 - Kokua-h48; Hanalei-h48 - Pomai-h0; Hanalei-h48 - Pomai…
21683	7.5023	2.1282e-06	5.672	1.516e-05	Aloha-h24 - Aloha-h0; Aloha-h48 - Aloha-h0; Aloha-h0 - Hanalei-h24; Aloha-h0 - Pomai-h0; Aloha-h0 - Pomai-h24; Aloha-h0 - Pomai-h48; Aloha-h24 - Hanalei-h0; Aloha-h24 - Hanalei-h24; Aloha-h24 - Hanalei-h48; Aloha-h24 - Kokua-h0; Aloha-h24 - Kokua-h24; Aloha-h24 - Kokua-h48; Aloha-h24 - Pomai-h0; Aloha-h24 - Pomai-h24; Aloha-h24 - Pomai-h48; Aloha-h24 - Taro-h0; Aloha-h24 - Taro-h24; Aloha-h24 - T…
20283	6.3642	1.1306e-05	4.9467	6.0912e-05	Aloha-h24 - Aloha-h0; Aloha-h48 - Aloha-h0; Hanalei-h24 - Aloha-h0; Aloha-h24 - Hanalei-h0; Aloha-h24 - Hanalei-h24; Aloha-h24 - Hanalei-h48; Aloha-h24 - Kokua-h0; Aloha-h24 - Kokua-h24; Aloha-h24 - Kokua-h48; Aloha-h24 - Pomai-h0; Aloha-h24 - Pomai-h24; Aloha-h24 - Pomai-h48; Aloha-h24 - Taro-h0; Aloha-h24 - Taro-h24; Aloha-h24 - Taro-h48; Aloha-h48 - Hanalei-h0; Aloha-h48 - Hanalei-h24; Aloha-h…
18488	3.4507	0.002154	2.6668	0.0055261	Aloha-h48 - Aloha-h0; Pomai-h0 - Aloha-h0; Pomai-h24 - Aloha-h0; Aloha-h24 - Hanalei-h0; Aloha-h24 - Hanalei-h48; Aloha-h24 - Kokua-h24; Aloha-h24 - Kokua-h48; Aloha-h24 - Taro-h48; Aloha-h48 - Hanalei-h0; Aloha-h48 - Hanalei-h48; Aloha-h48 - Kokua-h24; Aloha-h48 - Kokua-h48; Aloha-h48 - Taro-h48; Pomai-h0 - Hanalei-h0; Pomai-h24 - Hanalei-h0; Pomai-h0 - Hanalei-h24; Pomai-h24 - Hanalei-h24; Poma…
18318	2.2955	0.027548	1.5599	0.049063	Pomai-h0 - Aloha-h0; Pomai-h24 - Aloha-h0; Pomai-h48 - Aloha-h0; Taro-h0 - Aloha-h0; Taro-h24 - Aloha-h0; Kokua-h48 - Aloha-h24; Pomai-h0 - Aloha-h24; Pomai-h24 - Aloha-h24; Pomai-h48 - Aloha-h24; Taro-h0 - Aloha-h24; Taro-h24 - Aloha-h24; Taro-h48 - Aloha-h24; Pomai-h24 - Aloha-h48; Pomai-h48 - Aloha-h48; Pomai-h24 - Hanalei-h24; Pomai-h48 - Hanalei-h24; Taro-h24 - Hanalei-h24; Pomai-h24 - Hanal…
18305	4.4563	0.00029266	3.5336	0.00097358	Hanalei-h0 - Aloha-h0; Hanalei-h24 - Aloha-h0; Hanalei-h48 - Aloha-h0; Kokua-h0 - Aloha-h0; Kokua-h48 - Aloha-h0; Pomai-h0 - Aloha-h0; Pomai-h24 - Aloha-h0; Pomai-h48 - Aloha-h0; Taro-h0 - Aloha-h0; Taro-h24 - Aloha-h0; Hanalei-h0 - Aloha-h24; Hanalei-h24 - Aloha-h24; Hanalei-h48 - Aloha-h24; Kokua-h0 - Aloha-h24; Kokua-h48 - Aloha-h24; Pomai-h0 - Aloha-h24; Pomai-h24 - Aloha-h24; Taro-h0 - Aloha…
18192	4.7043	0.0001847	3.7335	0.00066338	Aloha-h0 - Hanalei-h0; Aloha-h0 - Hanalei-h24; Aloha-h0 - Hanalei-h48; Aloha-h0 - Kokua-h0; Aloha-h0 - Kokua-h24; Aloha-h0 - Pomai-h0; Aloha-h0 - Taro-h0; Aloha-h24 - Hanalei-h0; Aloha-h24 - Hanalei-h24; Aloha-h24 - Hanalei-h48; Aloha-h24 - Kokua-h0; Aloha-h24 - Pomai-h0; Aloha-h24 - Taro-h0; Aloha-h48 - Hanalei-h0; Aloha-h48 - Hanalei-h24; Aloha-h48 - Hanalei-h48; Aloha-h48 - Kokua-h0; Aloha-h48…
17872	2.5592	0.015085	1.8215	0.029286	Hanalei-h0 - Aloha-h0; Hanalei-h0 - Aloha-h24; Hanalei-h48 - Aloha-h24; Kokua-h24 - Aloha-h24; Kokua-h48 - Aloha-h24; Pomai-h0 - Aloha-h24; Pomai-h24 - Aloha-h24; Pomai-h48 - Aloha-h24; Taro-h0 - Aloha-h24; Taro-h24 - Aloha-h24; Taro-h48 - Aloha-h24; Hanalei-h0 - Aloha-h48; Hanalei-h48 - Aloha-h48; Kokua-h24 - Aloha-h48; Kokua-h48 - Aloha-h48; Pomai-h0 - Aloha-h48; Pomai-h24 - Aloha-h48; Pomai-h4…
17830	4.8221	0.00014906	3.8266	0.00055864	Hanalei-h24 - Aloha-h0; Hanalei-h48 - Aloha-h0; Hanalei-h0 - Aloha-h24; Hanalei-h24 - Aloha-h24; Hanalei-h48 - Aloha-h24; Taro-h0 - Aloha-h24; Hanalei-h24 - Aloha-h48; Hanalei-h48 - Aloha-h48; Hanalei-h24 - Hanalei-h0; Hanalei-h48 - Hanalei-h0; Hanalei-h24 - Kokua-h0; Hanalei-h24 - Kokua-h24; Hanalei-h24 - Kokua-h48; Hanalei-h24 - Pomai-h0; Hanalei-h24 - Pomai-h24; Hanalei-h24 - Pomai-h48; Hanale…
17644	13.675	2.2845e-09	8.6412	4.6887e-08	Aloha-h0 - Aloha-h24; Aloha-h0 - Aloha-h48; Hanalei-h24 - Aloha-h0; Taro-h0 - Aloha-h0; Hanalei-h0 - Aloha-h24; Hanalei-h24 - Aloha-h24; Hanalei-h48 - Aloha-h24; Kokua-h0 - Aloha-h24; Kokua-h24 - Aloha-h24; Kokua-h48 - Aloha-h24; Pomai-h0 - Aloha-h24; Pomai-h24 - Aloha-h24; Pomai-h48 - Aloha-h24; Taro-h0 - Aloha-h24; Taro-h24 - Aloha-h24; Taro-h48 - Aloha-h24; Hanalei-h0 - Aloha-h48; Hanalei-h24 …
17267	2.9897	0.005779	2.2381	0.012643	Aloha-h0 - Kokua-h0; Aloha-h24 - Hanalei-h0; Aloha-h24 - Hanalei-h24; Aloha-h24 - Hanalei-h48; Aloha-h24 - Kokua-h0; Aloha-h24 - Kokua-h24; Aloha-h24 - Pomai-h0; Aloha-h24 - Pomai-h24; Aloha-h24 - Taro-h0; Aloha-h24 - Taro-h24; Aloha-h48 - Hanalei-h0; Aloha-h48 - Hanalei-h24; Aloha-h48 - Hanalei-h48; Aloha-h48 - Kokua-h0; Aloha-h48 - Kokua-h24; Aloha-h48 - Pomai-h0; Aloha-h48 - Pomai-h24; Aloha-h…
17225	2.6702	0.011742	1.9302	0.024183	Aloha-h0 - Aloha-h24; Aloha-h0 - Aloha-h48; Hanalei-h0 - Aloha-h24; Kokua-h0 - Aloha-h24; Kokua-h24 - Aloha-h24; Pomai-h0 - Aloha-h24; Pomai-h24 - Aloha-h24; Pomai-h48 - Aloha-h24; Taro-h0 - Aloha-h24; Taro-h24 - Aloha-h24; Hanalei-h0 - Aloha-h48; Kokua-h0 - Aloha-h48; Kokua-h24 - Aloha-h48; Kokua-h48 - Aloha-h48; Pomai-h0 - Aloha-h48; Pomai-h24 - Aloha-h48; Pomai-h48 - Aloha-h48; Taro-h0 - Aloha…
17045	9.7902	1.1718e-07	6.9311	1.2627e-06	Aloha-h0 - Aloha-h24; Aloha-h0 - Aloha-h48; Hanalei-h24 - Aloha-h0; Kokua-h0 - Aloha-h0; Aloha-h0 - Kokua-h48; Hanalei-h0 - Aloha-h24; Hanalei-h24 - Aloha-h24; Hanalei-h48 - Aloha-h24; Kokua-h0 - Aloha-h24; Kokua-h24 - Aloha-h24; Pomai-h0 - Aloha-h24; Pomai-h24 - Aloha-h24; Pomai-h48 - Aloha-h24; Taro-h0 - Aloha-h24; Taro-h24 - Aloha-h24; Taro-h48 - Aloha-h24; Hanalei-h0 - Aloha-h48; Hanalei-h24 …
16747	4.4712	0.00028457	3.5458	0.00096575	Aloha-h48 - Aloha-h0; Hanalei-h48 - Aloha-h0; Pomai-h0 - Aloha-h0; Pomai-h24 - Aloha-h0; Pomai-h48 - Aloha-h0; Hanalei-h48 - Aloha-h24; Aloha-h24 - Kokua-h0; Pomai-h48 - Aloha-h24; Aloha-h48 - Kokua-h0; Aloha-h48 - Kokua-h24; Aloha-h48 - Kokua-h48; Aloha-h48 - Taro-h0; Aloha-h48 - Taro-h24; Aloha-h48 - Taro-h48; Hanalei-h0 - Kokua-h0; Hanalei-h0 - Taro-h0; Hanalei-h24 - Kokua-h0; Hanalei-h24 - Ta…
16705	3.0747	0.0048011	2.3187	0.011185	Aloha-h0 - Aloha-h24; Aloha-h0 - Aloha-h48; Aloha-h0 - Hanalei-h0; Aloha-h0 - Taro-h48; Hanalei-h24 - Aloha-h24; Hanalei-h48 - Aloha-h24; Kokua-h0 - Aloha-h24; Hanalei-h24 - Aloha-h48; Hanalei-h48 - Aloha-h48; Kokua-h0 - Aloha-h48; Pomai-h0 - Aloha-h48; Hanalei-h24 - Hanalei-h0; Hanalei-h48 - Hanalei-h0; Kokua-h0 - Hanalei-h0; Pomai-h0 - Hanalei-h0; Pomai-h24 - Hanalei-h0; Hanalei-h24 - Kokua-h24…
16594	13.214	3.4696e-09	8.4597	6.6103e-08	Aloha-h0 - Aloha-h24; Hanalei-h0 - Aloha-h0; Hanalei-h24 - Aloha-h0; Aloha-h0 - Kokua-h48; Taro-h0 - Aloha-h0; Taro-h24 - Aloha-h0; Taro-h48 - Aloha-h0; Aloha-h48 - Aloha-h24; Hanalei-h0 - Aloha-h24; Hanalei-h24 - Aloha-h24; Hanalei-h48 - Aloha-h24; Kokua-h0 - Aloha-h24; Kokua-h24 - Aloha-h24; Pomai-h0 - Aloha-h24; Pomai-h24 - Aloha-h24; Pomai-h48 - Aloha-h24; Taro-h0 - Aloha-h24; Taro-h24 - Aloh…
14806	3.9109	0.00084134	3.075	0.0024501	Hanalei-h24 - Aloha-h0; Kokua-h0 - Aloha-h0; Kokua-h24 - Aloha-h0; Kokua-h48 - Aloha-h0; Aloha-h0 - Pomai-h48; Aloha-h24 - Pomai-h48; Aloha-h48 - Pomai-h48; Kokua-h48 - Hanalei-h0; Hanalei-h0 - Pomai-h48; Hanalei-h24 - Pomai-h48; Hanalei-h48 - Pomai-h48; Kokua-h0 - Pomai-h48; Kokua-h24 - Pomai-h48; Kokua-h48 - Pomai-h0; Kokua-h48 - Pomai-h24; Kokua-h48 - Pomai-h48; Kokua-h48 - Taro-h48; Pomai-h0 …
14765	3.2025	0.0036441	2.4384	0.0089682	Kokua-h0 - Aloha-h24; Kokua-h24 - Aloha-h24; Kokua-h48 - Aloha-h24; Pomai-h0 - Aloha-h24; Pomai-h24 - Aloha-h24; Pomai-h48 - Aloha-h24; Hanalei-h0 - Aloha-h48; Hanalei-h48 - Aloha-h48; Kokua-h0 - Aloha-h48; Kokua-h24 - Aloha-h48; Kokua-h48 - Aloha-h48; Pomai-h0 - Aloha-h48; Pomai-h24 - Aloha-h48; Pomai-h48 - Aloha-h48; Taro-h0 - Aloha-h48; Pomai-h0 - Hanalei-h24; Kokua-h0 - Taro-h24; Kokua-h0 - T…
13146	2.6316	0.012808	1.8925	0.025795	Aloha-h48 - Aloha-h0; Aloha-h24 - Pomai-h0; Aloha-h24 - Pomai-h24; Aloha-h24 - Taro-h0; Aloha-h48 - Hanalei-h0; Aloha-h48 - Hanalei-h24; Aloha-h48 - Hanalei-h48; Aloha-h48 - Kokua-h0; Aloha-h48 - Kokua-h24; Aloha-h48 - Kokua-h48; Aloha-h48 - Pomai-h0; Aloha-h48 - Pomai-h24; Aloha-h48 - Pomai-h48; Aloha-h48 - Taro-h0; Aloha-h48 - Taro-h24; Aloha-h48 - Taro-h48; Kokua-h24 - Pomai-h0; Kokua-h48 - Po…
8607	3.7977	0.0010559	2.9764	0.0029552	Hanalei-h24 - Aloha-h0; Hanalei-h48 - Aloha-h0; Pomai-h0 - Aloha-h0; Hanalei-h24 - Aloha-h24; Hanalei-h48 - Aloha-h24; Pomai-h0 - Aloha-h24; Hanalei-h24 - Aloha-h48; Hanalei-h48 - Aloha-h48; Kokua-h0 - Aloha-h48; Pomai-h0 - Aloha-h48; Hanalei-h24 - Hanalei-h0; Pomai-h0 - Hanalei-h0; Hanalei-h24 - Kokua-h0; Hanalei-h24 - Kokua-h24; Hanalei-h24 - Kokua-h48; Hanalei-h24 - Pomai-h24; Hanalei-h24 - Po…
6404	11.17	2.5692e-08	7.5902	3.3555e-07	Aloha-h0 - Aloha-h24; Aloha-h0 - Aloha-h48; Taro-h0 - Aloha-h0; Taro-h24 - Aloha-h0; Aloha-h24 - Aloha-h48; Hanalei-h0 - Aloha-h24; Hanalei-h24 - Aloha-h24; Hanalei-h48 - Aloha-h24; Pomai-h0 - Aloha-h24; Pomai-h24 - Aloha-h24; Pomai-h48 - Aloha-h24; Taro-h0 - Aloha-h24; Taro-h24 - Aloha-h24; Taro-h48 - Aloha-h24; Hanalei-h0 - Aloha-h48; Hanalei-h24 - Aloha-h48; Hanalei-h48 - Aloha-h48; Kokua-h0 -…
6376	2.4737	0.018321	1.7371	0.034633	Aloha-h0 - Aloha-h24; Aloha-h0 - Pomai-h24; Aloha-h0 - Taro-h48; Hanalei-h0 - Aloha-h24; Kokua-h48 - Aloha-h24; Pomai-h48 - Aloha-h24; Hanalei-h0 - Aloha-h48; Hanalei-h0 - Hanalei-h24; Hanalei-h0 - Hanalei-h48; Hanalei-h0 - Kokua-h0; Hanalei-h0 - Pomai-h0; Hanalei-h0 - Pomai-h24; Hanalei-h0 - Taro-h0; Hanalei-h0 - Taro-h48; Kokua-h24 - Pomai-h24; Kokua-h48 - Pomai-h24; Kokua-h48 - Taro-h48; Pomai…
5884	3.0046	0.0055931	2.2523	0.01249	Hanalei-h48 - Aloha-h0; Pomai-h48 - Aloha-h0; Hanalei-h48 - Aloha-h24; Pomai-h48 - Aloha-h24; Hanalei-h48 - Aloha-h48; Kokua-h24 - Aloha-h48; Pomai-h48 - Aloha-h48; Hanalei-h48 - Hanalei-h0; Pomai-h48 - Hanalei-h0; Hanalei-h48 - Hanalei-h24; Pomai-h48 - Hanalei-h24; Hanalei-h48 - Kokua-h0; Hanalei-h48 - Kokua-h24; Hanalei-h48 - Kokua-h48; Hanalei-h48 - Pomai-h0; Hanalei-h48 - Pomai-h24; Hanalei-h…
4766	7.1817	3.3475e-06	5.4753	2.2901e-05	Hanalei-h0 - Aloha-h0; Hanalei-h24 - Aloha-h0; Hanalei-h48 - Aloha-h0; Kokua-h0 - Aloha-h0; Kokua-h48 - Aloha-h0; Pomai-h0 - Aloha-h0; Pomai-h24 - Aloha-h0; Pomai-h48 - Aloha-h0; Taro-h0 - Aloha-h0; Taro-h24 - Aloha-h0; Hanalei-h0 - Aloha-h24; Hanalei-h24 - Aloha-h24; Hanalei-h48 - Aloha-h24; Kokua-h0 - Aloha-h24; Kokua-h48 - Aloha-h24; Pomai-h0 - Aloha-h24; Pomai-h24 - Aloha-h24; Pomai-h48 - Alo…
4723	6.8895	5.1171e-06	5.291	3.0632e-05	Aloha-h24 - Aloha-h0; Aloha-h48 - Aloha-h0; Hanalei-h24 - Aloha-h0; Pomai-h0 - Aloha-h0; Taro-h0 - Aloha-h0; Aloha-h24 - Hanalei-h0; Aloha-h24 - Hanalei-h24; Aloha-h24 - Hanalei-h48; Aloha-h24 - Kokua-h0; Aloha-h24 - Kokua-h24; Aloha-h24 - Kokua-h48; Aloha-h24 - Pomai-h0; Aloha-h24 - Pomai-h24; Aloha-h24 - Pomai-h48; Aloha-h24 - Taro-h0; Aloha-h24 - Taro-h24; Aloha-h24 - Taro-h48; Aloha-h48 - Han…
4721	4.6688	0.00019715	3.7052	0.00070223	Aloha-h24 - Aloha-h0; Aloha-h48 - Aloha-h0; Hanalei-h0 - Aloha-h0; Pomai-h0 - Aloha-h0; Taro-h0 - Aloha-h0; Aloha-h48 - Aloha-h24; Aloha-h24 - Hanalei-h48; Aloha-h24 - Kokua-h0; Aloha-h24 - Kokua-h24; Aloha-h24 - Kokua-h48; Aloha-h24 - Pomai-h24; Aloha-h24 - Pomai-h48; Aloha-h24 - Taro-h24; Aloha-h24 - Taro-h48; Aloha-h48 - Hanalei-h0; Aloha-h48 - Hanalei-h24; Aloha-h48 - Hanalei-h48; Aloha-h48 -…
4541	2.6665	0.011839	1.9267	0.024183	Hanalei-h24 - Aloha-h0; Hanalei-h24 - Aloha-h24; Hanalei-h24 - Aloha-h48; Kokua-h0 - Aloha-h48; Hanalei-h0 - Kokua-h24; Hanalei-h0 - Pomai-h24; Hanalei-h0 - Pomai-h48; Hanalei-h0 - Taro-h24; Hanalei-h0 - Taro-h48; Hanalei-h24 - Kokua-h24; Hanalei-h24 - Pomai-h24; Hanalei-h24 - Pomai-h48; Hanalei-h24 - Taro-h24; Hanalei-h24 - Taro-h48; Hanalei-h48 - Kokua-h24; Hanalei-h48 - Pomai-h24; Hanalei-h48 …
3232	8.045	1.0173e-06	5.9926	8.2727e-06	Aloha-h48 - Aloha-h0; Hanalei-h0 - Aloha-h0; Hanalei-h24 - Aloha-h0; Hanalei-h48 - Aloha-h0; Aloha-h0 - Kokua-h48; Taro-h0 - Aloha-h0; Hanalei-h24 - Aloha-h24; Aloha-h24 - Kokua-h0; Aloha-h24 - Kokua-h24; Aloha-h24 - Kokua-h48; Aloha-h24 - Pomai-h0; Aloha-h24 - Taro-h24; Aloha-h48 - Kokua-h0; Aloha-h48 - Kokua-h24; Aloha-h48 - Kokua-h48; Aloha-h48 - Pomai-h0; Aloha-h48 - Pomai-h24; Aloha-h48 - Po…
3229	9.6805	1.3309e-07	6.8759	1.399e-06	Aloha-h24 - Aloha-h0; Aloha-h48 - Aloha-h0; Aloha-h0 - Hanalei-h0; Aloha-h0 - Hanalei-h24; Aloha-h0 - Hanalei-h48; Aloha-h0 - Pomai-h0; Taro-h48 - Aloha-h0; Aloha-h48 - Aloha-h24; Aloha-h24 - Hanalei-h0; Aloha-h24 - Hanalei-h24; Aloha-h24 - Hanalei-h48; Aloha-h24 - Kokua-h0; Aloha-h24 - Kokua-h24; Aloha-h24 - Kokua-h48; Aloha-h24 - Pomai-h0; Aloha-h24 - Pomai-h24; Aloha-h24 - Taro-h0; Aloha-h48 -…
3182	14.534	1.0807e-09	8.9663	2.4515e-08	Aloha-h0 - Aloha-h24; Aloha-h0 - Aloha-h48; Hanalei-h48 - Aloha-h0; Taro-h0 - Aloha-h0; Hanalei-h0 - Aloha-h24; Hanalei-h24 - Aloha-h24; Hanalei-h48 - Aloha-h24; Kokua-h0 - Aloha-h24; Kokua-h24 - Aloha-h24; Kokua-h48 - Aloha-h24; Pomai-h0 - Aloha-h24; Pomai-h24 - Aloha-h24; Pomai-h48 - Aloha-h24; Taro-h0 - Aloha-h24; Taro-h24 - Aloha-h24; Taro-h48 - Aloha-h24; Hanalei-h0 - Aloha-h48; Hanalei-h24 …
3161	5.2453	7.0507e-05	4.1518	0.00029504	Aloha-h0 - Aloha-h48; Taro-h24 - Aloha-h0; Taro-h48 - Aloha-h0; Hanalei-h0 - Aloha-h24; Hanalei-h24 - Aloha-h24; Taro-h0 - Aloha-h24; Taro-h24 - Aloha-h24; Taro-h48 - Aloha-h24; Hanalei-h0 - Aloha-h48; Hanalei-h24 - Aloha-h48; Hanalei-h48 - Aloha-h48; Kokua-h0 - Aloha-h48; Pomai-h0 - Aloha-h48; Pomai-h24 - Aloha-h48; Pomai-h48 - Aloha-h48; Taro-h0 - Aloha-h48; Taro-h24 - Aloha-h48; Taro-h48 - Alo…
2242	2.9939	0.0057256	2.2422	0.012643	Aloha-h24 - Aloha-h0; Aloha-h48 - Aloha-h0; Aloha-h24 - Hanalei-h0; Aloha-h24 - Hanalei-h24; Aloha-h24 - Hanalei-h48; Aloha-h24 - Kokua-h0; Aloha-h24 - Kokua-h24; Aloha-h24 - Kokua-h48; Aloha-h24 - Pomai-h0; Aloha-h24 - Pomai-h24; Aloha-h24 - Pomai-h48; Aloha-h24 - Taro-h0; Aloha-h24 - Taro-h24; Aloha-h48 - Hanalei-h0; Aloha-h48 - Hanalei-h24; Aloha-h48 - Hanalei-h48; Aloha-h48 - Kokua-h0; Aloha-…
2031	2.4692	0.018507	1.7327	0.034832	Pomai-h0 - Aloha-h0; Pomai-h24 - Aloha-h0; Pomai-h48 - Aloha-h0; Taro-h48 - Aloha-h0; Pomai-h0 - Aloha-h24; Pomai-h0 - Aloha-h48; Pomai-h0 - Hanalei-h0; Pomai-h24 - Hanalei-h0; Pomai-h48 - Hanalei-h0; Taro-h0 - Hanalei-h0; Taro-h24 - Hanalei-h0; Taro-h48 - Hanalei-h0; Pomai-h0 - Hanalei-h24; Pomai-h24 - Hanalei-h24; Pomai-h48 - Hanalei-h24; Taro-h24 - Hanalei-h24; Taro-h48 - Hanalei-h24; Pomai-h0…
1981	3.6371	0.001464	2.8345	0.0039935	Aloha-h0 - Hanalei-h24; Aloha-h0 - Kokua-h0; Aloha-h24 - Hanalei-h24; Aloha-h24 - Kokua-h0; Aloha-h48 - Hanalei-h0; Aloha-h48 - Hanalei-h24; Aloha-h48 - Kokua-h0; Aloha-h48 - Pomai-h0; Aloha-h48 - Pomai-h24; Aloha-h48 - Taro-h0; Kokua-h48 - Hanalei-h0; Taro-h24 - Hanalei-h0; Taro-h48 - Hanalei-h0; Hanalei-h48 - Hanalei-h24; Kokua-h24 - Hanalei-h24; Kokua-h48 - Hanalei-h24; Pomai-h48 - Hanalei-h24…
1846	2.3399	0.024877	1.6042	0.044862	Pomai-h0 - Aloha-h0; Hanalei-h48 - Aloha-h24; Pomai-h0 - Aloha-h24; Hanalei-h0 - Aloha-h48; Hanalei-h48 - Aloha-h48; Pomai-h0 - Aloha-h48; Pomai-h48 - Aloha-h48; Taro-h24 - Aloha-h48; Pomai-h0 - Hanalei-h24; Hanalei-h48 - Kokua-h0; Hanalei-h48 - Kokua-h24; Pomai-h0 - Kokua-h0; Pomai-h0 - Kokua-h24; Pomai-h0 - Kokua-h48; Pomai-h0 - Pomai-h24; Pomai-h0 - Taro-h0; Pomai-h0 - Taro-h48
1753	28.707	1.5321e-13	12.815	1.6508e-11	Aloha-h24 - Aloha-h0; Aloha-h48 - Aloha-h0; Aloha-h0 - Hanalei-h0; Aloha-h0 - Hanalei-h24; Aloha-h0 - Hanalei-h48; Aloha-h0 - Kokua-h0; Kokua-h24 - Aloha-h0; Kokua-h48 - Aloha-h0; Aloha-h0 - Pomai-h0; Aloha-h0 - Pomai-h24; Aloha-h0 - Taro-h0; Taro-h24 - Aloha-h0; Taro-h48 - Aloha-h0; Aloha-h24 - Hanalei-h0; Aloha-h24 - Hanalei-h24; Aloha-h24 - Hanalei-h48; Aloha-h24 - Kokua-h0; Kokua-h24 - Aloha-…
1744	3.8938	0.00087069	3.0601	0.0025186	Aloha-h0 - Aloha-h24; Aloha-h0 - Aloha-h48; Aloha-h0 - Hanalei-h0; Aloha-h0 - Hanalei-h24; Aloha-h0 - Hanalei-h48; Aloha-h0 - Kokua-h0; Aloha-h0 - Pomai-h0; Aloha-h0 - Pomai-h24; Aloha-h0 - Taro-h0; Kokua-h24 - Aloha-h48; Taro-h24 - Aloha-h48; Taro-h48 - Aloha-h48; Kokua-h24 - Hanalei-h0; Pomai-h48 - Hanalei-h0; Taro-h24 - Hanalei-h0; Taro-h48 - Hanalei-h0; Kokua-h24 - Hanalei-h24; Pomai-h48 - Ha…
1719	4.4544	0.0002937	3.5321	0.00097358	Aloha-h24 - Aloha-h0; Pomai-h48 - Aloha-h0; Aloha-h24 - Aloha-h48; Aloha-h24 - Hanalei-h0; Aloha-h24 - Hanalei-h24; Aloha-h24 - Hanalei-h48; Aloha-h24 - Kokua-h0; Aloha-h24 - Kokua-h24; Aloha-h24 - Kokua-h48; Aloha-h24 - Pomai-h0; Aloha-h24 - Pomai-h24; Aloha-h24 - Taro-h0; Aloha-h24 - Taro-h48; Pomai-h48 - Aloha-h48; Taro-h24 - Aloha-h48; Pomai-h48 - Hanalei-h0; Pomai-h48 - Hanalei-h24; Taro-h24…
1684	3.5897	0.0016139	2.7921	0.0043473	Pomai-h24 - Aloha-h0; Pomai-h48 - Aloha-h0; Aloha-h48 - Aloha-h24; Pomai-h0 - Aloha-h24; Pomai-h24 - Aloha-h24; Pomai-h48 - Aloha-h24; Aloha-h48 - Kokua-h0; Aloha-h48 - Taro-h0; Aloha-h48 - Taro-h24; Aloha-h48 - Taro-h48; Pomai-h48 - Hanalei-h0; Hanalei-h0 - Taro-h0; Hanalei-h24 - Kokua-h0; Hanalei-h24 - Taro-h0; Hanalei-h24 - Taro-h48; Pomai-h48 - Hanalei-h48; Hanalei-h48 - Taro-h0; Pomai-h0 - K…
592	4.7983	0.00015562	3.8079	0.00057045	Aloha-h0 - Aloha-h24; Aloha-h0 - Aloha-h48; Aloha-h0 - Kokua-h48; Pomai-h0 - Aloha-h0; Pomai-h0 - Aloha-h24; Pomai-h24 - Aloha-h24; Pomai-h48 - Aloha-h24; Taro-h24 - Aloha-h24; Pomai-h0 - Aloha-h48; Pomai-h24 - Aloha-h48; Pomai-h48 - Aloha-h48; Pomai-h0 - Hanalei-h0; Pomai-h24 - Hanalei-h0; Pomai-h48 - Hanalei-h0; Pomai-h0 - Hanalei-h24; Pomai-h24 - Hanalei-h24; Pomai-h0 - Hanalei-h48; Pomai-h24 …
479	2.4888	0.0177	1.752	0.033606	Pomai-h48 - Aloha-h0; Hanalei-h0 - Aloha-h24; Kokua-h0 - Aloha-h24; Pomai-h0 - Aloha-h24; Pomai-h24 - Aloha-h24; Pomai-h48 - Aloha-h24; Hanalei-h0 - Aloha-h48; Kokua-h0 - Aloha-h48; Pomai-h0 - Aloha-h48; Pomai-h24 - Aloha-h48; Pomai-h48 - Aloha-h48; Hanalei-h0 - Hanalei-h24; Hanalei-h0 - Taro-h24; Hanalei-h0 - Taro-h48; Pomai-h0 - Hanalei-h24; Pomai-h48 - Hanalei-h24; Pomai-h48 - Hanalei-h48; Kok…
