# Supplementary material for: Impact of Natural Fermentation on Mineral Composition, Resistant and Non-Resistant Starches, Microbial Diversity, and Global Metabolite Profiles in Commercial Poi from Hawai‘i
Source: Metabolites. 2025 Nov 18;15(11):748. doi: 10.3390/metabo15110748 (PMC12654712; doi:10.3390/metabo15110748)
Supplement: Supplementary file 1 [file metabolites-15-00748-s001.zip › Supplement_9 All poi 24h all metabolites anova_posthoc.xlsx]

## Sheet: Sheet 1 - anova_posthoc
anova_posthoc
Metabolites	f.value	p.value	-log10(p)	FDR	Fisher's LSD
xylose	16.646	0.00020299	3.6925	0.0028685	Hanalei-h24 - Aloha-h24; Kokua-h24 - Aloha-h24; Pomai-h24 - Aloha-h24; Taro-h24 - Aloha-h24; Kokua-h24 - Hanalei-h24; Pomai-h24 - Hanalei-h24; Taro-h24 - Hanalei-h24
xylitol	13.955	0.00042422	3.3724	0.0048286	Aloha-h24 - Hanalei-h24; Aloha-h24 - Kokua-h24; Aloha-h24 - Pomai-h24; Aloha-h24 - Taro-h24
tyrosol	41.557	3.363e-06	5.4733	0.00017389	Aloha-h24 - Hanalei-h24; Aloha-h24 - Kokua-h24; Aloha-h24 - Pomai-h24; Aloha-h24 - Taro-h24; Kokua-h24 - Hanalei-h24; Taro-h24 - Hanalei-h24; Kokua-h24 - Pomai-h24; Kokua-h24 - Taro-h24; Taro-h24 - Pomai-h24
trehalose	40.969	3.5946e-06	5.4444	0.00017389	Aloha-h24 - Kokua-h24; Aloha-h24 - Pomai-h24; Aloha-h24 - Taro-h24; Hanalei-h24 - Kokua-h24; Hanalei-h24 - Pomai-h24; Hanalei-h24 - Taro-h24
tagatose	13.105	0.00054867	3.2607	0.0055878	Aloha-h24 - Kokua-h24; Pomai-h24 - Aloha-h24; Taro-h24 - Aloha-h24; Pomai-h24 - Hanalei-h24; Taro-h24 - Hanalei-h24; Pomai-h24 - Kokua-h24; Taro-h24 - Kokua-h24
sucrose	18.316	0.00013492	3.8699	0.0021308	Hanalei-h24 - Aloha-h24; Kokua-h24 - Aloha-h24; Pomai-h24 - Aloha-h24; Hanalei-h24 - Kokua-h24; Hanalei-h24 - Taro-h24; Pomai-h24 - Kokua-h24; Pomai-h24 - Taro-h24
ribitol	13.709	0.00045632	3.3407	0.0050456	Aloha-h24 - Hanalei-h24; Aloha-h24 - Kokua-h24; Aloha-h24 - Pomai-h24; Aloha-h24 - Taro-h24; Kokua-h24 - Hanalei-h24; Taro-h24 - Hanalei-h24
raffinose	30.011	1.51e-05	4.821	0.00041915	Hanalei-h24 - Aloha-h24; Kokua-h24 - Aloha-h24; Pomai-h24 - Aloha-h24; Taro-h24 - Aloha-h24; Hanalei-h24 - Kokua-h24; Hanalei-h24 - Pomai-h24; Hanalei-h24 - Taro-h24
mevalonic acid	5.5444	0.012889	1.8898	0.048426	Aloha-h24 - Hanalei-h24; Aloha-h24 - Pomai-h24; Kokua-h24 - Hanalei-h24; Taro-h24 - Hanalei-h24
mannose	20.063	9.0953e-05	4.0412	0.0016761	Hanalei-h24 - Aloha-h24; Pomai-h24 - Aloha-h24; Hanalei-h24 - Kokua-h24; Pomai-h24 - Hanalei-h24; Hanalei-h24 - Taro-h24; Pomai-h24 - Kokua-h24; Pomai-h24 - Taro-h24
mannitol	29.983	1.5163e-05	4.8192	0.00041915	Aloha-h24 - Hanalei-h24; Kokua-h24 - Hanalei-h24; Pomai-h24 - Hanalei-h24; Taro-h24 - Hanalei-h24
maltose	27.465	2.2567e-05	4.6465	0.00054584	Aloha-h24 - Kokua-h24; Aloha-h24 - Pomai-h24; Aloha-h24 - Taro-h24; Hanalei-h24 - Kokua-h24; Hanalei-h24 - Pomai-h24; Hanalei-h24 - Taro-h24; Pomai-h24 - Kokua-h24; Pomai-h24 - Taro-h24
maltitol	10.212	0.0014759	2.831	0.011199	Hanalei-h24 - Aloha-h24; Pomai-h24 - Aloha-h24; Taro-h24 - Aloha-h24; Pomai-h24 - Hanalei-h24; Pomai-h24 - Kokua-h24; Pomai-h24 - Taro-h24
lyxose	11.093	0.0010691	2.971	0.0093942	Hanalei-h24 - Aloha-h24; Kokua-h24 - Aloha-h24; Pomai-h24 - Aloha-h24; Taro-h24 - Aloha-h24
lyxitol	110.8	3.0809e-08	7.5113	5.9616e-06	Aloha-h24 - Hanalei-h24; Aloha-h24 - Kokua-h24; Aloha-h24 - Pomai-h24; Aloha-h24 - Taro-h24; Kokua-h24 - Hanalei-h24; Taro-h24 - Hanalei-h24; Kokua-h24 - Pomai-h24; Taro-h24 - Pomai-h24
lysine	7.8057	0.0040215	2.3956	0.021615	Aloha-h24 - Hanalei-h24; Aloha-h24 - Pomai-h24; Kokua-h24 - Hanalei-h24; Taro-h24 - Hanalei-h24; Kokua-h24 - Pomai-h24; Taro-h24 - Pomai-h24
linoleic acid	7.3158	0.0050655	2.2954	0.024251	Aloha-h24 - Hanalei-h24; Aloha-h24 - Kokua-h24; Aloha-h24 - Pomai-h24; Aloha-h24 - Taro-h24
lactose	12.394	0.00068771	3.1626	0.0066536	Hanalei-h24 - Aloha-h24; Aloha-h24 - Kokua-h24; Taro-h24 - Aloha-h24; Hanalei-h24 - Kokua-h24; Hanalei-h24 - Pomai-h24; Taro-h24 - Kokua-h24; Taro-h24 - Pomai-h24
isothreonic acid	8.4144	0.003061	2.5141	0.018225	Aloha-h24 - Hanalei-h24; Aloha-h24 - Pomai-h24; Aloha-h24 - Taro-h24; Kokua-h24 - Hanalei-h24; Kokua-h24 - Pomai-h24; Kokua-h24 - Taro-h24
isocitric acid	7.5826	0.0044614	2.3505	0.022718	Hanalei-h24 - Aloha-h24; Hanalei-h24 - Kokua-h24; Hanalei-h24 - Pomai-h24; Hanalei-h24 - Taro-h24
inulotriose	12.921	0.00058119	3.2357	0.0057672	Hanalei-h24 - Aloha-h24; Kokua-h24 - Aloha-h24; Pomai-h24 - Aloha-h24; Hanalei-h24 - Kokua-h24; Hanalei-h24 - Pomai-h24; Hanalei-h24 - Taro-h24
histidine	6.5385	0.0074746	2.1264	0.031442	Aloha-h24 - Hanalei-h24; Kokua-h24 - Hanalei-h24; Taro-h24 - Hanalei-h24; Kokua-h24 - Pomai-h24
glycerol-alpha-phosphate	34.034	8.4891e-06	5.0711	0.00027377	Aloha-h24 - Hanalei-h24; Aloha-h24 - Kokua-h24; Aloha-h24 - Pomai-h24; Aloha-h24 - Taro-h24; Kokua-h24 - Hanalei-h24; Kokua-h24 - Pomai-h24; Taro-h24 - Pomai-h24
glycerol-3-galactoside	6.2637	0.0086401	2.0635	0.035571	Aloha-h24 - Pomai-h24; Hanalei-h24 - Kokua-h24; Hanalei-h24 - Pomai-h24; Hanalei-h24 - Taro-h24
glucose-6-phosphate	9.9807	0.0016119	2.7927	0.01177	Aloha-h24 - Pomai-h24; Aloha-h24 - Taro-h24; Hanalei-h24 - Pomai-h24; Hanalei-h24 - Taro-h24; Kokua-h24 - Pomai-h24; Kokua-h24 - Taro-h24
glucose	74.002	2.1751e-07	6.6625	2.1044e-05	Hanalei-h24 - Aloha-h24; Pomai-h24 - Aloha-h24; Aloha-h24 - Taro-h24; Hanalei-h24 - Kokua-h24; Hanalei-h24 - Pomai-h24; Hanalei-h24 - Taro-h24; Pomai-h24 - Kokua-h24; Kokua-h24 - Taro-h24; Pomai-h24 - Taro-h24
galacturonic acid	9.2874	0.0021198	2.6737	0.014392	Aloha-h24 - Hanalei-h24; Aloha-h24 - Kokua-h24; Aloha-h24 - Pomai-h24; Aloha-h24 - Taro-h24
fructose	22.273	5.7523e-05	4.2402	0.0013095	Hanalei-h24 - Aloha-h24; Pomai-h24 - Aloha-h24; Taro-h24 - Aloha-h24; Hanalei-h24 - Kokua-h24; Pomai-h24 - Kokua-h24; Taro-h24 - Kokua-h24
flavin adenine	6.1524	0.0091733	2.0375	0.03698	Pomai-h24 - Hanalei-h24; Taro-h24 - Hanalei-h24; Pomai-h24 - Kokua-h24; Taro-h24 - Kokua-h24
erythritol	16.988	0.00018619	3.7301	0.0027713	Aloha-h24 - Hanalei-h24; Aloha-h24 - Pomai-h24; Kokua-h24 - Hanalei-h24; Pomai-h24 - Hanalei-h24; Taro-h24 - Hanalei-h24; Kokua-h24 - Pomai-h24
Dopamine	8.452	0.0030112	2.5213	0.018208	Hanalei-h24 - Aloha-h24; Kokua-h24 - Aloha-h24; Taro-h24 - Aloha-h24; Hanalei-h24 - Pomai-h24; Kokua-h24 - Pomai-h24; Taro-h24 - Pomai-h24
citric acid	10.286	0.0014351	2.8431	0.011108	Hanalei-h24 - Aloha-h24; Aloha-h24 - Taro-h24; Hanalei-h24 - Kokua-h24; Hanalei-h24 - Taro-h24; Kokua-h24 - Taro-h24; Pomai-h24 - Taro-h24
beta-gentiobiose	18.231	0.00013765	3.8612	0.0021308	Hanalei-h24 - Aloha-h24; Kokua-h24 - Aloha-h24; Pomai-h24 - Aloha-h24; Taro-h24 - Aloha-h24; Pomai-h24 - Hanalei-h24; Pomai-h24 - Kokua-h24; Pomai-h24 - Taro-h24
aspartic acid	7.9852	0.0037049	2.4312	0.02078	Hanalei-h24 - Aloha-h24; Kokua-h24 - Aloha-h24; Pomai-h24 - Aloha-h24; Taro-h24 - Aloha-h24; Kokua-h24 - Hanalei-h24
alpha-ketoglutarate	8.8674	0.0025213	2.5984	0.016263	Aloha-h24 - Pomai-h24; Aloha-h24 - Taro-h24; Hanalei-h24 - Kokua-h24; Hanalei-h24 - Pomai-h24; Hanalei-h24 - Taro-h24
alpha-aminoadipic acid	13.29	0.00051819	3.2855	0.0055705	Aloha-h24 - Hanalei-h24; Aloha-h24 - Kokua-h24; Aloha-h24 - Pomai-h24; Aloha-h24 - Taro-h24; Taro-h24 - Pomai-h24
adenine	8.5936	0.0028324	2.5478	0.01797	Aloha-h24 - Hanalei-h24; Aloha-h24 - Kokua-h24; Aloha-h24 - Taro-h24; Pomai-h24 - Hanalei-h24; Pomai-h24 - Kokua-h24; Pomai-h24 - Taro-h24
4-hydroxybutyric acid	8.1278	0.0034744	2.4591	0.019773	Aloha-h24 - Hanalei-h24; Aloha-h24 - Kokua-h24; Aloha-h24 - Pomai-h24; Taro-h24 - Hanalei-h24; Taro-h24 - Pomai-h24
3,6-anhydro-D-galactose	14.504	0.00036171	3.4416	0.0043808	Hanalei-h24 - Aloha-h24; Kokua-h24 - Aloha-h24; Pomai-h24 - Aloha-h24; Taro-h24 - Aloha-h24; Pomai-h24 - Hanalei-h24; Pomai-h24 - Kokua-h24; Pomai-h24 - Taro-h24
3-hydroxy-3-methylglutaric acid	70.541	2.738e-07	6.5626	2.1192e-05	Aloha-h24 - Hanalei-h24; Aloha-h24 - Kokua-h24; Aloha-h24 - Pomai-h24; Aloha-h24 - Taro-h24; Taro-h24 - Hanalei-h24
2-monoolein	7.2616	0.0051998	2.284	0.024541	Hanalei-h24 - Aloha-h24; Hanalei-h24 - Kokua-h24; Hanalei-h24 - Taro-h24; Pomai-h24 - Kokua-h24; Pomai-h24 - Taro-h24
2-hydroxyglutaric acid	19.271	0.00010834	3.9652	0.0019059	Aloha-h24 - Hanalei-h24; Taro-h24 - Aloha-h24; Kokua-h24 - Hanalei-h24; Pomai-h24 - Hanalei-h24; Taro-h24 - Hanalei-h24; Kokua-h24 - Pomai-h24; Taro-h24 - Pomai-h24
1-kestose	20.622	8.0672e-05	4.0933	0.0016007	Hanalei-h24 - Aloha-h24; Kokua-h24 - Aloha-h24; Pomai-h24 - Aloha-h24; Taro-h24 - Aloha-h24; Hanalei-h24 - Kokua-h24; Hanalei-h24 - Taro-h24
524708	14.391	0.00037356	3.4276	0.0043808	Hanalei-h24 - Aloha-h24; Aloha-h24 - Kokua-h24; Aloha-h24 - Taro-h24; Hanalei-h24 - Kokua-h24; Hanalei-h24 - Pomai-h24; Hanalei-h24 - Taro-h24; Pomai-h24 - Kokua-h24; Pomai-h24 - Taro-h24
480021	10.915	0.0011394	2.9433	0.0093942	Hanalei-h24 - Aloha-h24; Pomai-h24 - Aloha-h24; Pomai-h24 - Hanalei-h24; Pomai-h24 - Kokua-h24; Pomai-h24 - Taro-h24
417938	13.136	0.00054335	3.2649	0.0055878	Aloha-h24 - Kokua-h24; Aloha-h24 - Taro-h24; Hanalei-h24 - Kokua-h24; Hanalei-h24 - Taro-h24; Pomai-h24 - Kokua-h24; Pomai-h24 - Taro-h24
417922	5.5494	0.012851	1.8911	0.048426	Kokua-h24 - Aloha-h24; Pomai-h24 - Aloha-h24; Taro-h24 - Aloha-h24; Kokua-h24 - Hanalei-h24; Pomai-h24 - Hanalei-h24
403856	29.118	1.7321e-05	4.7614	0.00044688	Aloha-h24 - Hanalei-h24; Aloha-h24 - Kokua-h24; Aloha-h24 - Pomai-h24; Aloha-h24 - Taro-h24; Taro-h24 - Hanalei-h24; Taro-h24 - Kokua-h24; Taro-h24 - Pomai-h24
396038	7.753	0.0041205	2.3851	0.021844	Kokua-h24 - Hanalei-h24; Taro-h24 - Hanalei-h24; Kokua-h24 - Pomai-h24; Taro-h24 - Pomai-h24
390194	7.908	0.0038373	2.416	0.020938	Pomai-h24 - Aloha-h24; Pomai-h24 - Hanalei-h24; Pomai-h24 - Kokua-h24; Pomai-h24 - Taro-h24
385007	6.8263	0.0064493	2.1905	0.028362	Hanalei-h24 - Aloha-h24; Pomai-h24 - Aloha-h24; Taro-h24 - Aloha-h24; Hanalei-h24 - Kokua-h24; Pomai-h24 - Kokua-h24; Taro-h24 - Kokua-h24
376826	7.4754	0.0046931	2.3285	0.023587	Aloha-h24 - Hanalei-h24; Kokua-h24 - Hanalei-h24; Kokua-h24 - Pomai-h24; Kokua-h24 - Taro-h24
370904	11.221	0.0010218	2.9906	0.0091961	Hanalei-h24 - Aloha-h24; Kokua-h24 - Aloha-h24; Pomai-h24 - Aloha-h24; Taro-h24 - Aloha-h24; Hanalei-h24 - Pomai-h24
334654	16.559	0.00020754	3.6829	0.0028685	Hanalei-h24 - Aloha-h24; Pomai-h24 - Aloha-h24; Taro-h24 - Aloha-h24; Hanalei-h24 - Kokua-h24; Hanalei-h24 - Pomai-h24; Hanalei-h24 - Taro-h24; Pomai-h24 - Kokua-h24; Taro-h24 - Kokua-h24
327359	6.7094	0.0068442	2.1647	0.029241	Aloha-h24 - Hanalei-h24; Aloha-h24 - Pomai-h24; Taro-h24 - Hanalei-h24; Taro-h24 - Kokua-h24; Taro-h24 - Pomai-h24
214552	15.714	0.00025889	3.5869	0.0034548	Hanalei-h24 - Aloha-h24; Kokua-h24 - Aloha-h24; Pomai-h24 - Aloha-h24; Taro-h24 - Aloha-h24; Hanalei-h24 - Kokua-h24; Pomai-h24 - Kokua-h24; Taro-h24 - Kokua-h24
210292	143.79	8.6204e-09	8.0645	3.3361e-06	Aloha-h24 - Hanalei-h24; Aloha-h24 - Pomai-h24; Aloha-h24 - Taro-h24; Kokua-h24 - Hanalei-h24; Taro-h24 - Hanalei-h24; Kokua-h24 - Pomai-h24; Kokua-h24 - Taro-h24
210272	15.565	0.00026946	3.5695	0.003476	Hanalei-h24 - Aloha-h24; Pomai-h24 - Aloha-h24; Hanalei-h24 - Kokua-h24; Hanalei-h24 - Pomai-h24; Hanalei-h24 - Taro-h24
209171	53.727	1.004e-06	5.9983	6.476e-05	Hanalei-h24 - Aloha-h24; Pomai-h24 - Aloha-h24; Hanalei-h24 - Kokua-h24; Hanalei-h24 - Pomai-h24; Hanalei-h24 - Taro-h24; Pomai-h24 - Kokua-h24; Pomai-h24 - Taro-h24
188922	7.3123	0.005074	2.2946	0.024251	Aloha-h24 - Hanalei-h24; Kokua-h24 - Aloha-h24; Kokua-h24 - Hanalei-h24; Taro-h24 - Hanalei-h24; Kokua-h24 - Pomai-h24
187055	7.088	0.00566	2.2472	0.025839	Kokua-h24 - Aloha-h24; Pomai-h24 - Aloha-h24; Kokua-h24 - Hanalei-h24; Pomai-h24 - Hanalei-h24; Pomai-h24 - Taro-h24
146262	9.7742	0.0017462	2.7579	0.012515	Aloha-h24 - Hanalei-h24; Aloha-h24 - Pomai-h24; Kokua-h24 - Hanalei-h24; Taro-h24 - Hanalei-h24; Kokua-h24 - Pomai-h24; Taro-h24 - Pomai-h24
136141	5.5722	0.012683	1.8968	0.048426	Aloha-h24 - Hanalei-h24; Kokua-h24 - Hanalei-h24; Kokua-h24 - Pomai-h24; Kokua-h24 - Taro-h24
133018	11.017	0.0010984	2.9592	0.0093942	Aloha-h24 - Hanalei-h24; Kokua-h24 - Aloha-h24; Aloha-h24 - Pomai-h24; Kokua-h24 - Hanalei-h24; Taro-h24 - Hanalei-h24; Kokua-h24 - Pomai-h24; Taro-h24 - Pomai-h24
125960	5.6825	0.011907	1.9242	0.046971	Hanalei-h24 - Aloha-h24; Hanalei-h24 - Kokua-h24; Hanalei-h24 - Pomai-h24; Hanalei-h24 - Taro-h24
125899	8.4625	0.0029975	2.5232	0.018208	Aloha-h24 - Kokua-h24; Hanalei-h24 - Kokua-h24; Hanalei-h24 - Pomai-h24; Hanalei-h24 - Taro-h24; Pomai-h24 - Kokua-h24; Taro-h24 - Kokua-h24
125802	7.6169	0.0043902	2.3575	0.022653	Hanalei-h24 - Aloha-h24; Kokua-h24 - Aloha-h24; Pomai-h24 - Aloha-h24; Taro-h24 - Aloha-h24
120954	9.5583	0.0019013	2.7209	0.013139	Aloha-h24 - Hanalei-h24; Taro-h24 - Aloha-h24; Pomai-h24 - Hanalei-h24; Taro-h24 - Hanalei-h24; Pomai-h24 - Kokua-h24; Taro-h24 - Kokua-h24
111821	7.9056	0.0038414	2.4155	0.020938	Hanalei-h24 - Aloha-h24; Hanalei-h24 - Kokua-h24; Hanalei-h24 - Pomai-h24; Hanalei-h24 - Taro-h24; Pomai-h24 - Kokua-h24; Taro-h24 - Kokua-h24
111255	6.9569	0.00604	2.219	0.02718	Hanalei-h24 - Aloha-h24; Kokua-h24 - Aloha-h24; Pomai-h24 - Aloha-h24; Taro-h24 - Aloha-h24; Hanalei-h24 - Taro-h24
110605	8.2526	0.0032866	2.4833	0.018984	Hanalei-h24 - Aloha-h24; Pomai-h24 - Aloha-h24; Hanalei-h24 - Kokua-h24; Hanalei-h24 - Taro-h24; Pomai-h24 - Kokua-h24; Pomai-h24 - Taro-h24
110604	9.0923	0.002296	2.639	0.01532	Hanalei-h24 - Aloha-h24; Pomai-h24 - Aloha-h24; Taro-h24 - Aloha-h24; Hanalei-h24 - Kokua-h24; Pomai-h24 - Kokua-h24; Taro-h24 - Kokua-h24
110033	6.0521	0.0096881	2.0138	0.038653	Hanalei-h24 - Aloha-h24; Pomai-h24 - Aloha-h24; Hanalei-h24 - Kokua-h24; Hanalei-h24 - Taro-h24
106899	12.287	0.00071197	3.1475	0.0067203	Aloha-h24 - Hanalei-h24; Aloha-h24 - Kokua-h24; Aloha-h24 - Pomai-h24; Taro-h24 - Hanalei-h24; Taro-h24 - Kokua-h24; Taro-h24 - Pomai-h24
106387	14.474	0.00036479	3.438	0.0043808	Hanalei-h24 - Aloha-h24; Kokua-h24 - Aloha-h24; Pomai-h24 - Aloha-h24; Taro-h24 - Aloha-h24
105769	7.7066	0.0042101	2.3757	0.022017	Hanalei-h24 - Aloha-h24; Pomai-h24 - Aloha-h24; Hanalei-h24 - Kokua-h24; Hanalei-h24 - Pomai-h24; Hanalei-h24 - Taro-h24
103870	6.3525	0.0082414	2.084	0.034295	Aloha-h24 - Pomai-h24; Hanalei-h24 - Pomai-h24; Kokua-h24 - Pomai-h24; Taro-h24 - Pomai-h24
84925	8.9459	0.0024397	2.6127	0.016003	Hanalei-h24 - Aloha-h24; Pomai-h24 - Aloha-h24; Hanalei-h24 - Kokua-h24; Hanalei-h24 - Taro-h24; Pomai-h24 - Taro-h24
84910	7.3116	0.0050758	2.2945	0.024251	Aloha-h24 - Kokua-h24; Aloha-h24 - Taro-h24; Hanalei-h24 - Kokua-h24; Pomai-h24 - Kokua-h24; Taro-h24 - Kokua-h24
84211	10.152	0.0015096	2.8211	0.011235	Hanalei-h24 - Aloha-h24; Pomai-h24 - Aloha-h24; Taro-h24 - Aloha-h24; Hanalei-h24 - Kokua-h24; Pomai-h24 - Kokua-h24; Taro-h24 - Kokua-h24
84116	37.495	5.4276e-06	5.2654	0.00023339	Aloha-h24 - Hanalei-h24; Aloha-h24 - Kokua-h24; Aloha-h24 - Pomai-h24; Aloha-h24 - Taro-h24; Kokua-h24 - Hanalei-h24; Pomai-h24 - Hanalei-h24; Taro-h24 - Hanalei-h24; Kokua-h24 - Pomai-h24
62279	20.504	8.2721e-05	4.0824	0.0016007	Aloha-h24 - Hanalei-h24; Aloha-h24 - Pomai-h24; Kokua-h24 - Hanalei-h24; Taro-h24 - Hanalei-h24; Kokua-h24 - Pomai-h24; Taro-h24 - Pomai-h24
42007	21.572	6.6224e-05	4.179	0.0014238	Aloha-h24 - Hanalei-h24; Aloha-h24 - Kokua-h24; Aloha-h24 - Pomai-h24; Aloha-h24 - Taro-h24
34007	6.7532	0.006693	2.1744	0.029103	Kokua-h24 - Aloha-h24; Kokua-h24 - Hanalei-h24; Kokua-h24 - Pomai-h24; Kokua-h24 - Taro-h24
31559	5.5986	0.012492	1.9034	0.048345	Taro-h24 - Aloha-h24; Hanalei-h24 - Pomai-h24; Kokua-h24 - Pomai-h24; Taro-h24 - Pomai-h24
21683	10.911	0.0011409	2.9428	0.0093942	Aloha-h24 - Hanalei-h24; Aloha-h24 - Kokua-h24; Aloha-h24 - Pomai-h24; Aloha-h24 - Taro-h24
20283	10.416	0.0013672	2.8642	0.010798	Aloha-h24 - Hanalei-h24; Aloha-h24 - Kokua-h24; Aloha-h24 - Pomai-h24; Aloha-h24 - Taro-h24; Hanalei-h24 - Kokua-h24; Hanalei-h24 - Pomai-h24
18305	8.5101	0.0029362	2.5322	0.018208	Hanalei-h24 - Aloha-h24; Pomai-h24 - Aloha-h24; Taro-h24 - Aloha-h24; Hanalei-h24 - Kokua-h24; Pomai-h24 - Kokua-h24; Taro-h24 - Kokua-h24
17830	6.8481	0.0063787	2.1953	0.028362	Hanalei-h24 - Aloha-h24; Hanalei-h24 - Kokua-h24; Hanalei-h24 - Pomai-h24; Hanalei-h24 - Taro-h24
17644	18.295	0.00013557	3.8678	0.0021308	Hanalei-h24 - Aloha-h24; Kokua-h24 - Aloha-h24; Pomai-h24 - Aloha-h24; Taro-h24 - Aloha-h24; Hanalei-h24 - Kokua-h24
17045	9.7012	0.0017969	2.7455	0.012644	Hanalei-h24 - Aloha-h24; Kokua-h24 - Aloha-h24; Pomai-h24 - Aloha-h24; Taro-h24 - Aloha-h24; Hanalei-h24 - Kokua-h24; Taro-h24 - Kokua-h24
16594	34.835	7.6271e-06	5.1176	0.00027377	Hanalei-h24 - Aloha-h24; Kokua-h24 - Aloha-h24; Pomai-h24 - Aloha-h24; Taro-h24 - Aloha-h24; Hanalei-h24 - Kokua-h24; Hanalei-h24 - Pomai-h24; Taro-h24 - Hanalei-h24; Taro-h24 - Kokua-h24; Taro-h24 - Pomai-h24
8607	7.1734	0.0054278	2.2654	0.025308	Hanalei-h24 - Aloha-h24; Hanalei-h24 - Kokua-h24; Hanalei-h24 - Pomai-h24; Hanalei-h24 - Taro-h24
6404	12.186	0.0007361	3.1331	0.0067827	Hanalei-h24 - Aloha-h24; Pomai-h24 - Aloha-h24; Taro-h24 - Aloha-h24; Hanalei-h24 - Kokua-h24; Pomai-h24 - Kokua-h24; Taro-h24 - Kokua-h24; Taro-h24 - Pomai-h24
4766	10.471	0.0013395	2.873	0.010798	Hanalei-h24 - Aloha-h24; Pomai-h24 - Aloha-h24; Taro-h24 - Aloha-h24; Hanalei-h24 - Kokua-h24; Pomai-h24 - Kokua-h24; Taro-h24 - Kokua-h24
4723	6.7003	0.0068759	2.1627	0.029241	Aloha-h24 - Hanalei-h24; Aloha-h24 - Kokua-h24; Aloha-h24 - Pomai-h24; Aloha-h24 - Taro-h24; Hanalei-h24 - Kokua-h24
3232	7.3542	0.0049726	2.3034	0.024251	Aloha-h24 - Kokua-h24; Aloha-h24 - Taro-h24; Hanalei-h24 - Kokua-h24; Hanalei-h24 - Pomai-h24; Hanalei-h24 - Taro-h24
3229	8.3782	0.0031099	2.5073	0.018235	Aloha-h24 - Hanalei-h24; Aloha-h24 - Kokua-h24; Aloha-h24 - Pomai-h24; Pomai-h24 - Hanalei-h24; Taro-h24 - Hanalei-h24
3182	77.617	1.729e-07	6.7622	2.1044e-05	Hanalei-h24 - Aloha-h24; Kokua-h24 - Aloha-h24; Pomai-h24 - Aloha-h24; Taro-h24 - Aloha-h24
3161	6.1766	0.0090542	2.0431	0.036884	Hanalei-h24 - Aloha-h24; Taro-h24 - Aloha-h24; Taro-h24 - Kokua-h24; Taro-h24 - Pomai-h24
1753	34.404	8.0771e-06	5.0927	0.00027377	Aloha-h24 - Hanalei-h24; Kokua-h24 - Aloha-h24; Aloha-h24 - Pomai-h24; Kokua-h24 - Hanalei-h24; Taro-h24 - Hanalei-h24; Kokua-h24 - Pomai-h24; Kokua-h24 - Taro-h24; Taro-h24 - Pomai-h24
892	5.6666	0.012016	1.9203	0.046971	Hanalei-h24 - Aloha-h24; Hanalei-h24 - Kokua-h24; Hanalei-h24 - Taro-h24; Pomai-h24 - Kokua-h24
110	7.0825	0.0056753	2.246	0.025839	Aloha-h24 - Kokua-h24; Aloha-h24 - Taro-h24; Hanalei-h24 - Kokua-h24; Hanalei-h24 - Taro-h24; Pomai-h24 - Kokua-h24; Pomai-h24 - Taro-h24
