# Supplementary material for: Impact of Natural Fermentation on Mineral Composition, Resistant and Non-Resistant Starches, Microbial Diversity, and Global Metabolite Profiles in Commercial Poi from Hawai‘i
Source: Metabolites. 2025 Nov 18;15(11):748. doi: 10.3390/metabo15110748 (PMC12654712; doi:10.3390/metabo15110748)
Supplement: Supplementary file 1 [file metabolites-15-00748-s001.zip › Supplement_10 All poi 48h all metabolites anova_posthoc.xlsx]

## Sheet: Sheet 1 - anova_posthoc
anova_posthoc
Metabolites	f.value	p.value	-log10(p)	FDR	Fisher's LSD
xylose	10.636	0.0012604	2.8995	0.013431	Hanalei-h48 - Aloha-h48; Kokua-h48 - Aloha-h48; Pomai-h48 - Aloha-h48; Taro-h48 - Aloha-h48; Kokua-h48 - Hanalei-h48
xylonic acid isomer	8.1577	0.0034282	2.4649	0.024122	Aloha-h48 - Hanalei-h48; Aloha-h48 - Kokua-h48; Aloha-h48 - Pomai-h48; Aloha-h48 - Taro-h48
tyrosol	7.9298	0.0037992	2.4203	0.025008	Aloha-h48 - Hanalei-h48; Aloha-h48 - Pomai-h48; Kokua-h48 - Hanalei-h48; Taro-h48 - Hanalei-h48; Kokua-h48 - Pomai-h48; Taro-h48 - Pomai-h48
trehalose	8.2667	0.0032662	2.486	0.023408	Aloha-h48 - Hanalei-h48; Aloha-h48 - Kokua-h48; Aloha-h48 - Pomai-h48; Aloha-h48 - Taro-h48; Hanalei-h48 - Kokua-h48; Hanalei-h48 - Pomai-h48
thymine	10.76	0.0012049	2.919	0.013431	Hanalei-h48 - Aloha-h48; Kokua-h48 - Aloha-h48; Pomai-h48 - Aloha-h48; Taro-h48 - Aloha-h48; Pomai-h48 - Hanalei-h48; Taro-h48 - Hanalei-h48; Pomai-h48 - Kokua-h48; Taro-h48 - Kokua-h48
threonic acid	5.8311	0.010948	1.9606	0.049844	Taro-h48 - Aloha-h48; Kokua-h48 - Hanalei-h48; Taro-h48 - Hanalei-h48; Taro-h48 - Pomai-h48
sucrose	15.195	0.00029801	3.5258	0.0044358	Hanalei-h48 - Aloha-h48; Kokua-h48 - Aloha-h48; Pomai-h48 - Aloha-h48; Hanalei-h48 - Kokua-h48; Hanalei-h48 - Pomai-h48; Hanalei-h48 - Taro-h48; Pomai-h48 - Taro-h48
shikimic acid	18.086	0.00014246	3.8463	0.0027957	Hanalei-h48 - Aloha-h48; Kokua-h48 - Aloha-h48; Pomai-h48 - Aloha-h48; Taro-h48 - Aloha-h48; Hanalei-h48 - Kokua-h48; Pomai-h48 - Kokua-h48; Taro-h48 - Kokua-h48; Taro-h48 - Pomai-h48
ribitol	5.847	0.010852	1.9645	0.049844	Aloha-h48 - Hanalei-h48; Kokua-h48 - Hanalei-h48; Pomai-h48 - Hanalei-h48; Taro-h48 - Hanalei-h48
mevalonic acid	6.1457	0.0092068	2.0359	0.046882	Aloha-h48 - Hanalei-h48; Aloha-h48 - Kokua-h48; Pomai-h48 - Hanalei-h48; Taro-h48 - Hanalei-h48
mannitol	23.454	4.5761e-05	4.3395	0.0012997	Aloha-h48 - Hanalei-h48; Kokua-h48 - Hanalei-h48; Pomai-h48 - Hanalei-h48; Taro-h48 - Hanalei-h48
maltose	5.9043	0.01051	1.9784	0.049604	Aloha-h48 - Kokua-h48; Aloha-h48 - Pomai-h48; Aloha-h48 - Taro-h48; Hanalei-h48 - Kokua-h48
lyxitol	12.151	0.0007445	3.1281	0.0099353	Aloha-h48 - Hanalei-h48; Aloha-h48 - Pomai-h48; Aloha-h48 - Taro-h48; Kokua-h48 - Hanalei-h48; Taro-h48 - Hanalei-h48; Kokua-h48 - Pomai-h48; Taro-h48 - Pomai-h48
lysine	7.7783	0.0040726	2.3901	0.025838	Aloha-h48 - Hanalei-h48; Kokua-h48 - Hanalei-h48; Pomai-h48 - Hanalei-h48; Taro-h48 - Hanalei-h48
isothreonic acid	30.493	1.4042e-05	4.8526	0.00054342	Aloha-h48 - Hanalei-h48; Kokua-h48 - Aloha-h48; Aloha-h48 - Pomai-h48; Aloha-h48 - Taro-h48; Kokua-h48 - Hanalei-h48; Kokua-h48 - Pomai-h48; Kokua-h48 - Taro-h48
isocitric acid	23.311	4.7017e-05	4.3277	0.0012997	Hanalei-h48 - Aloha-h48; Aloha-h48 - Pomai-h48; Hanalei-h48 - Kokua-h48; Hanalei-h48 - Pomai-h48; Hanalei-h48 - Taro-h48; Kokua-h48 - Pomai-h48; Taro-h48 - Pomai-h48
inulotriose	30.694	1.3628e-05	4.8656	0.00054342	Hanalei-h48 - Aloha-h48; Pomai-h48 - Aloha-h48; Hanalei-h48 - Kokua-h48; Hanalei-h48 - Pomai-h48; Hanalei-h48 - Taro-h48
hypoxanthine	6.2284	0.0088054	2.0553	0.045436	Aloha-h48 - Kokua-h48; Aloha-h48 - Taro-h48; Hanalei-h48 - Kokua-h48; Hanalei-h48 - Taro-h48; Pomai-h48 - Taro-h48
homocystine	7.5742	0.0044789	2.3488	0.027083	Pomai-h48 - Aloha-h48; Taro-h48 - Aloha-h48; Taro-h48 - Hanalei-h48; Taro-h48 - Kokua-h48; Taro-h48 - Pomai-h48
histidine	5.8104	0.011076	1.9556	0.049844	Kokua-h48 - Aloha-h48; Kokua-h48 - Hanalei-h48; Pomai-h48 - Hanalei-h48; Taro-h48 - Hanalei-h48
glycerol-alpha-phosphate	9.1368	0.0022543	2.647	0.018966	Aloha-h48 - Hanalei-h48; Aloha-h48 - Kokua-h48; Aloha-h48 - Pomai-h48; Aloha-h48 - Taro-h48
glyceric acid	7.499	0.0046409	2.3334	0.027631	Aloha-h48 - Hanalei-h48; Aloha-h48 - Pomai-h48; Kokua-h48 - Hanalei-h48; Taro-h48 - Hanalei-h48; Kokua-h48 - Pomai-h48; Taro-h48 - Pomai-h48
galacturonic acid	10.618	0.0012687	2.8966	0.013431	Aloha-h48 - Hanalei-h48; Aloha-h48 - Pomai-h48; Aloha-h48 - Taro-h48; Kokua-h48 - Hanalei-h48; Kokua-h48 - Pomai-h48
erythritol	82.467	1.2906e-07	6.8892	4.9948e-05	Aloha-h48 - Hanalei-h48; Kokua-h48 - Aloha-h48; Pomai-h48 - Aloha-h48; Taro-h48 - Aloha-h48; Kokua-h48 - Hanalei-h48; Pomai-h48 - Hanalei-h48; Taro-h48 - Hanalei-h48
deoxypentitol	6.2323	0.008787	2.0562	0.045436	Hanalei-h48 - Aloha-h48; Hanalei-h48 - Kokua-h48; Pomai-h48 - Kokua-h48; Taro-h48 - Kokua-h48
citric acid	6.9449	0.0060762	2.2164	0.03408	Aloha-h48 - Pomai-h48; Aloha-h48 - Taro-h48; Hanalei-h48 - Kokua-h48; Hanalei-h48 - Pomai-h48; Hanalei-h48 - Taro-h48
alpha-aminoadipic acid	6.3099	0.0084296	2.0742	0.045115	Aloha-h48 - Hanalei-h48; Aloha-h48 - Kokua-h48; Aloha-h48 - Pomai-h48
adenine	5.8346	0.010927	1.9615	0.049844	Aloha-h48 - Kokua-h48; Aloha-h48 - Taro-h48; Pomai-h48 - Kokua-h48; Pomai-h48 - Taro-h48
aconitic acid	9.8592	0.0016894	2.7723	0.015946	Hanalei-h48 - Aloha-h48; Kokua-h48 - Aloha-h48; Hanalei-h48 - Kokua-h48; Hanalei-h48 - Pomai-h48; Hanalei-h48 - Taro-h48; Kokua-h48 - Taro-h48
4-hydroxybutyric acid	7.9221	0.0038126	2.4188	0.025008	Aloha-h48 - Hanalei-h48; Kokua-h48 - Hanalei-h48; Pomai-h48 - Hanalei-h48; Taro-h48 - Hanalei-h48
3,6-anhydro-D-galactose	11.094	0.0010685	2.9712	0.01334	Hanalei-h48 - Aloha-h48; Kokua-h48 - Aloha-h48; Pomai-h48 - Aloha-h48; Taro-h48 - Aloha-h48; Pomai-h48 - Kokua-h48; Pomai-h48 - Taro-h48
3,4-dihydroxyhydrocinnamic acid	50.5	1.3461e-06	5.8709	0.00013023	Aloha-h48 - Hanalei-h48; Aloha-h48 - Kokua-h48; Aloha-h48 - Pomai-h48; Aloha-h48 - Taro-h48; Hanalei-h48 - Kokua-h48; Taro-h48 - Hanalei-h48; Pomai-h48 - Kokua-h48; Taro-h48 - Kokua-h48; Taro-h48 - Pomai-h48
3-hydroxy-3-methylglutaric acid	45.96	2.0983e-06	5.6781	0.00016241	Aloha-h48 - Hanalei-h48; Aloha-h48 - Kokua-h48; Aloha-h48 - Pomai-h48; Aloha-h48 - Taro-h48
2-monoolein	8.5096	0.0029369	2.5321	0.022177	Aloha-h48 - Kokua-h48; Aloha-h48 - Taro-h48; Hanalei-h48 - Kokua-h48; Hanalei-h48 - Taro-h48; Pomai-h48 - Kokua-h48
2-hydroxyglutaric acid	54.656	9.2558e-07	6.0336	0.0001194	Aloha-h48 - Hanalei-h48; Aloha-h48 - Pomai-h48; Kokua-h48 - Hanalei-h48; Pomai-h48 - Hanalei-h48; Taro-h48 - Hanalei-h48; Kokua-h48 - Pomai-h48; Taro-h48 - Pomai-h48
1-kestose	32.249	1.0871e-05	4.9637	0.00052591	Hanalei-h48 - Aloha-h48; Kokua-h48 - Aloha-h48; Pomai-h48 - Aloha-h48; Taro-h48 - Aloha-h48; Hanalei-h48 - Kokua-h48; Hanalei-h48 - Pomai-h48; Hanalei-h48 - Taro-h48; Pomai-h48 - Taro-h48
519654	6.2921	0.0085101	2.0701	0.045115	Kokua-h48 - Aloha-h48; Pomai-h48 - Aloha-h48; Taro-h48 - Aloha-h48; Kokua-h48 - Hanalei-h48; Pomai-h48 - Hanalei-h48; Taro-h48 - Hanalei-h48
425117	8.0793	0.0035507	2.4497	0.024538	Aloha-h48 - Hanalei-h48; Aloha-h48 - Kokua-h48; Aloha-h48 - Pomai-h48; Aloha-h48 - Taro-h48
417922	9.0584	0.0023284	2.6329	0.019172	Hanalei-h48 - Aloha-h48; Kokua-h48 - Aloha-h48; Pomai-h48 - Aloha-h48; Taro-h48 - Aloha-h48; Pomai-h48 - Hanalei-h48
403856	7.7983	0.0040351	2.3941	0.025838	Aloha-h48 - Hanalei-h48; Aloha-h48 - Kokua-h48; Aloha-h48 - Pomai-h48; Taro-h48 - Hanalei-h48; Taro-h48 - Kokua-h48; Taro-h48 - Pomai-h48
390194	6.0621	0.0096354	2.0161	0.048427	Hanalei-h48 - Aloha-h48; Pomai-h48 - Aloha-h48; Pomai-h48 - Kokua-h48; Pomai-h48 - Taro-h48
385007	7.0506	0.0057654	2.2392	0.032812	Hanalei-h48 - Aloha-h48; Pomai-h48 - Aloha-h48; Hanalei-h48 - Kokua-h48; Pomai-h48 - Kokua-h48; Pomai-h48 - Taro-h48
376826	17.9	0.0001489	3.8271	0.0027957	Aloha-h48 - Hanalei-h48; Aloha-h48 - Pomai-h48; Aloha-h48 - Taro-h48; Kokua-h48 - Hanalei-h48; Kokua-h48 - Pomai-h48; Kokua-h48 - Taro-h48
362287	15.048	0.00031032	3.5082	0.004448	Aloha-h48 - Hanalei-h48; Aloha-h48 - Kokua-h48; Aloha-h48 - Pomai-h48; Aloha-h48 - Taro-h48
345140	8.3225	0.0031868	2.4966	0.02327	Kokua-h48 - Aloha-h48; Kokua-h48 - Hanalei-h48; Kokua-h48 - Pomai-h48; Kokua-h48 - Taro-h48
327359	11.492	0.00092998	3.0315	0.011997	Aloha-h48 - Hanalei-h48; Aloha-h48 - Kokua-h48; Aloha-h48 - Pomai-h48; Taro-h48 - Hanalei-h48; Taro-h48 - Kokua-h48; Taro-h48 - Pomai-h48
215881	16.492	0.00021112	3.6755	0.0035523	Aloha-h48 - Hanalei-h48; Kokua-h48 - Aloha-h48; Kokua-h48 - Hanalei-h48; Taro-h48 - Hanalei-h48; Kokua-h48 - Pomai-h48; Kokua-h48 - Taro-h48
205795	15.824	0.00025137	3.5997	0.0038912	Hanalei-h48 - Aloha-h48; Kokua-h48 - Aloha-h48; Taro-h48 - Aloha-h48; Hanalei-h48 - Pomai-h48; Kokua-h48 - Pomai-h48; Taro-h48 - Pomai-h48
168878	6.6338	0.0071149	2.1478	0.038781	Aloha-h48 - Hanalei-h48; Aloha-h48 - Kokua-h48; Aloha-h48 - Pomai-h48; Taro-h48 - Hanalei-h48; Taro-h48 - Kokua-h48; Taro-h48 - Pomai-h48
146262	16.965	0.00018723	3.7276	0.0032936	Aloha-h48 - Hanalei-h48; Aloha-h48 - Pomai-h48; Kokua-h48 - Hanalei-h48; Taro-h48 - Hanalei-h48; Kokua-h48 - Pomai-h48; Taro-h48 - Pomai-h48
136141	7.213	0.0053239	2.2738	0.031218	Kokua-h48 - Aloha-h48; Kokua-h48 - Hanalei-h48; Kokua-h48 - Pomai-h48; Kokua-h48 - Taro-h48
135765	8.4761	0.0029798	2.5258	0.022177	Pomai-h48 - Aloha-h48; Aloha-h48 - Taro-h48; Hanalei-h48 - Taro-h48; Pomai-h48 - Kokua-h48; Kokua-h48 - Taro-h48; Pomai-h48 - Taro-h48
133018	32.809	1.0046e-05	4.998	0.00052591	Aloha-h48 - Hanalei-h48; Kokua-h48 - Aloha-h48; Aloha-h48 - Pomai-h48; Kokua-h48 - Hanalei-h48; Taro-h48 - Hanalei-h48; Kokua-h48 - Pomai-h48; Taro-h48 - Pomai-h48
130715	6.0318	0.0097963	2.0089	0.048605	Hanalei-h48 - Aloha-h48; Kokua-h48 - Aloha-h48; Pomai-h48 - Aloha-h48; Taro-h48 - Aloha-h48
127277	5.9542	0.010224	1.9904	0.048857	Hanalei-h48 - Aloha-h48; Kokua-h48 - Aloha-h48; Pomai-h48 - Aloha-h48; Taro-h48 - Aloha-h48
125899	6.7664	0.006648	2.1773	0.036754	Hanalei-h48 - Aloha-h48; Taro-h48 - Aloha-h48; Hanalei-h48 - Kokua-h48; Pomai-h48 - Kokua-h48; Taro-h48 - Kokua-h48
125868	7.7095	0.0042044	2.3763	0.026244	Aloha-h48 - Hanalei-h48; Aloha-h48 - Pomai-h48; Aloha-h48 - Taro-h48; Kokua-h48 - Hanalei-h48; Kokua-h48 - Pomai-h48; Kokua-h48 - Taro-h48
120954	9.3666	0.002053	2.6876	0.017655	Pomai-h48 - Aloha-h48; Taro-h48 - Aloha-h48; Pomai-h48 - Hanalei-h48; Taro-h48 - Hanalei-h48; Pomai-h48 - Kokua-h48; Taro-h48 - Kokua-h48
110625	5.9538	0.010226	1.9903	0.048857	Kokua-h48 - Aloha-h48; Taro-h48 - Aloha-h48; Kokua-h48 - Pomai-h48; Taro-h48 - Pomai-h48
106899	19.312	0.00010735	3.9692	0.0024438	Aloha-h48 - Hanalei-h48; Aloha-h48 - Kokua-h48; Aloha-h48 - Pomai-h48; Taro-h48 - Hanalei-h48; Taro-h48 - Kokua-h48; Taro-h48 - Pomai-h48
106387	9.6886	0.0018058	2.7433	0.016253	Hanalei-h48 - Aloha-h48; Kokua-h48 - Aloha-h48; Pomai-h48 - Aloha-h48; Taro-h48 - Aloha-h48
105769	56.515	7.8962e-07	6.1026	0.0001194	Hanalei-h48 - Aloha-h48; Pomai-h48 - Aloha-h48; Taro-h48 - Aloha-h48; Hanalei-h48 - Kokua-h48; Hanalei-h48 - Pomai-h48; Hanalei-h48 - Taro-h48; Pomai-h48 - Kokua-h48; Pomai-h48 - Taro-h48
105370	10.464	0.0013431	2.8719	0.013431	Pomai-h48 - Aloha-h48; Pomai-h48 - Hanalei-h48; Taro-h48 - Hanalei-h48; Pomai-h48 - Kokua-h48; Taro-h48 - Kokua-h48; Pomai-h48 - Taro-h48
104404	19.938	9.3456e-05	4.0294	0.0022605	Aloha-h48 - Hanalei-h48; Aloha-h48 - Kokua-h48; Aloha-h48 - Pomai-h48; Aloha-h48 - Taro-h48
95440	9.7023	0.0017961	2.7457	0.016253	Aloha-h48 - Hanalei-h48; Aloha-h48 - Kokua-h48; Aloha-h48 - Pomai-h48; Aloha-h48 - Taro-h48
91421	5.9719	0.010124	1.9946	0.048857	Aloha-h48 - Kokua-h48; Hanalei-h48 - Kokua-h48; Pomai-h48 - Kokua-h48; Taro-h48 - Kokua-h48
84910	10.795	0.0011898	2.9245	0.013431	Aloha-h48 - Hanalei-h48; Aloha-h48 - Kokua-h48; Aloha-h48 - Pomai-h48; Aloha-h48 - Taro-h48; Pomai-h48 - Kokua-h48
42007	18.816	0.00012013	3.9204	0.0025827	Aloha-h48 - Hanalei-h48; Aloha-h48 - Kokua-h48; Aloha-h48 - Pomai-h48; Aloha-h48 - Taro-h48
34113	8.535	0.0029048	2.5369	0.022177	Kokua-h48 - Aloha-h48; Pomai-h48 - Aloha-h48; Taro-h48 - Aloha-h48; Pomai-h48 - Hanalei-h48
34007	39.228	4.4003e-06	5.3565	0.00028382	Aloha-h48 - Hanalei-h48; Kokua-h48 - Aloha-h48; Kokua-h48 - Hanalei-h48; Taro-h48 - Hanalei-h48; Kokua-h48 - Pomai-h48; Kokua-h48 - Taro-h48; Taro-h48 - Pomai-h48
23170	15.919	0.00024512	3.6106	0.0038912	Aloha-h48 - Pomai-h48; Taro-h48 - Aloha-h48; Kokua-h48 - Hanalei-h48; Taro-h48 - Hanalei-h48; Kokua-h48 - Pomai-h48; Taro-h48 - Pomai-h48
21709	8.5288	0.0029126	2.5357	0.022177	Aloha-h48 - Pomai-h48; Hanalei-h48 - Pomai-h48; Kokua-h48 - Pomai-h48; Taro-h48 - Pomai-h48
21683	9.3806	0.0020414	2.6901	0.017655	Aloha-h48 - Hanalei-h48; Aloha-h48 - Kokua-h48; Aloha-h48 - Pomai-h48; Aloha-h48 - Taro-h48
17644	10.443	0.0013535	2.8686	0.013431	Hanalei-h48 - Aloha-h48; Kokua-h48 - Aloha-h48; Pomai-h48 - Aloha-h48; Taro-h48 - Aloha-h48
17045	21.616	6.5624e-05	4.1829	0.0016931	Hanalei-h48 - Aloha-h48; Pomai-h48 - Aloha-h48; Taro-h48 - Aloha-h48; Hanalei-h48 - Kokua-h48; Pomai-h48 - Kokua-h48; Taro-h48 - Kokua-h48
16594	7.6009	0.0044231	2.3543	0.027083	Hanalei-h48 - Aloha-h48; Pomai-h48 - Aloha-h48; Taro-h48 - Aloha-h48; Hanalei-h48 - Kokua-h48; Pomai-h48 - Kokua-h48; Taro-h48 - Kokua-h48
14765	7.1065	0.0056088	2.2511	0.032397	Hanalei-h48 - Aloha-h48; Kokua-h48 - Aloha-h48; Pomai-h48 - Aloha-h48; Hanalei-h48 - Taro-h48; Kokua-h48 - Taro-h48; Pomai-h48 - Taro-h48
6404	24.034	4.105e-05	4.3867	0.0012997	Hanalei-h48 - Aloha-h48; Kokua-h48 - Aloha-h48; Pomai-h48 - Aloha-h48; Taro-h48 - Aloha-h48; Hanalei-h48 - Kokua-h48; Pomai-h48 - Kokua-h48; Taro-h48 - Kokua-h48
4723	13.08	0.00055288	3.2574	0.0076415	Aloha-h48 - Hanalei-h48; Aloha-h48 - Kokua-h48; Aloha-h48 - Pomai-h48; Aloha-h48 - Taro-h48
4721	10.341	0.0014058	2.8521	0.013602	Aloha-h48 - Hanalei-h48; Aloha-h48 - Kokua-h48; Aloha-h48 - Pomai-h48; Aloha-h48 - Taro-h48
3232	7.9334	0.003793	2.421	0.025008	Aloha-h48 - Kokua-h48; Aloha-h48 - Pomai-h48; Aloha-h48 - Taro-h48; Hanalei-h48 - Kokua-h48
3229	8.6436	0.0027723	2.5572	0.022177	Aloha-h48 - Hanalei-h48; Aloha-h48 - Kokua-h48; Aloha-h48 - Pomai-h48; Pomai-h48 - Hanalei-h48; Taro-h48 - Hanalei-h48
3182	10.564	0.0012942	2.888	0.013431	Hanalei-h48 - Aloha-h48; Kokua-h48 - Aloha-h48; Pomai-h48 - Aloha-h48; Taro-h48 - Aloha-h48
3161	17.822	0.00015171	3.819	0.0027957	Hanalei-h48 - Aloha-h48; Pomai-h48 - Aloha-h48; Taro-h48 - Aloha-h48; Taro-h48 - Hanalei-h48; Taro-h48 - Kokua-h48; Taro-h48 - Pomai-h48
1753	29.322	1.6779e-05	4.7752	0.00059033	Aloha-h48 - Hanalei-h48; Kokua-h48 - Aloha-h48; Aloha-h48 - Pomai-h48; Kokua-h48 - Hanalei-h48; Taro-h48 - Hanalei-h48; Kokua-h48 - Pomai-h48; Kokua-h48 - Taro-h48; Taro-h48 - Pomai-h48
479	10.768	0.0012012	2.9204	0.013431	Pomai-h48 - Aloha-h48; Pomai-h48 - Hanalei-h48; Pomai-h48 - Kokua-h48; Pomai-h48 - Taro-h48
